# Supplementary material for: N-(2-Chloro­phen­yl)-3-methyl­benzamide
Source: Acta Crystallogr Sect E Struct Rep Online. 2010 Mar 20;66(Pt 4):o891. doi: 10.1107/S160053681000992X (PMC2984007; doi:10.1107/S160053681000992X)
Supplement: Supplementary file 2 [file e-66-0o891-Isup2.hkl]

#
# h,k,l, Fc-squared, Fo-squared, sigma(Fo-squared) and status flag
#
data_I
_shelx_title '  b107 in P2(1)/c'
_shelx_refln_list_code          4
_shelx_F_calc_maximum      163.95
_exptl_crystal_F_000       512.00
_reflns_d_resolution_high  0.8379
 
loop_
 _symmetry_equiv_pos_as_xyz
 'x, y, z'
 '-x, y+1/2, -z+1/2'
 '-x, -y, -z'
 'x, -y-1/2, z-1/2'
 
_cell_length_a     9.9972
_cell_length_b     4.9124
_cell_length_c    24.6662
_cell_angle_alpha  90.000
_cell_angle_beta  100.248
_cell_angle_gamma  90.000
 
_shelx_F_squared_multiplier     1.000
 
loop_
 _refln_index_h
 _refln_index_k
 _refln_index_l
 _refln_F_squared_calc
 _refln_F_squared_meas
 _refln_F_squared_sigma
 _refln_observed_status
   1   0   0       71.95       75.31      1.89 o
   2   0   0    16649.88    16809.92    161.08 o
   3   0   0     6587.74     6901.89     74.48 o
   4   0   0       81.11       83.37      1.65 o
   5   0   0      460.42      475.43      7.80 o
   6   0   0      177.01      139.24     26.57 o
   7   0   0      227.90      235.31      2.59 o
   8   0   0      565.69      567.26      6.15 o
   9   0   0     1262.11     1311.32     18.40 o
  10   0   0       48.49       44.54      2.52 o
  11   0   0      325.33      321.16      6.26 o
   1   1   0      145.92      159.24      0.96 o
   2   1   0    26880.54    28466.85    204.53 o
   3   1   0       15.42       23.17      1.08 o
   4   1   0       97.15      128.95      2.54 o
   5   1   0     1646.64     1616.44     10.88 o
   6   1   0      299.04      283.95      2.64 o
   7   1   0      384.73      400.04      6.79 o
   8   1   0       16.91       20.16      2.04 o
   9   1   0      246.48      254.68      5.93 o
  10   1   0       14.60       23.98      1.76 o
  11   1   0      111.70      140.02      3.71 o
   0   2   0       59.25       46.64      1.07 o
   1   2   0       29.26       32.44      0.47 o
   2   2   0     2776.89     3060.03     18.58 o
   3   2   0       13.28       13.00      0.54 o
   4   2   0     1019.55     1071.92      9.81 o
   5   2   0      706.12      698.29      2.83 o
   6   2   0        0.20        1.74      0.70 o
   7   2   0      610.11      609.84      4.68 o
   8   2   0        2.70        3.25      0.99 o
   9   2   0       11.93       12.37      1.22 o
  10   2   0       51.50       59.33      2.70 o
  11   2   0       25.07       32.14      2.37 o
   1   3   0        9.92        6.75      0.47 o
   2   3   0      291.89      300.99      5.57 o
   3   3   0       37.50       34.09      0.56 o
   4   3   0      611.49      608.27      4.74 o
   5   3   0       16.81       20.75      1.38 o
   6   3   0      113.29      113.62      3.31 o
   7   3   0       84.27       79.39      1.40 o
   8   3   0       75.41       66.89      1.82 o
   9   3   0       15.37       13.62      1.42 o
  10   3   0       33.81       42.01      2.28 o
   0   4   0      343.15      380.85      6.80 o
   1   4   0       28.74       38.00      1.02 o
   2   4   0       39.87       34.67      1.06 o
   3   4   0       20.56       17.65      0.81 o
   4   4   0       31.74       28.39      1.17 o
   5   4   0        5.98        4.00      0.98 o
   6   4   0        0.32        4.11      1.41 o
   7   4   0       69.42       64.78      2.09 o
   8   4   0       75.82       69.47      2.12 o
   1   5   0       13.69       15.44      1.19 o
   2   5   0       19.64       20.79      1.37 o
   3   5   0        8.25       13.47      1.37 o
   4   5   0       11.38       13.73      1.51 o
   5   5   0        4.36        3.28      1.63 o
   6   5   0        2.51        3.78      1.75 o
 -11   1   1      104.89      127.08      6.19 o
 -10   1   1       13.54       17.32      1.72 o
  -9   1   1       94.78       94.82      2.70 o
  -8   1   1       64.69       80.04      4.90 o
  -7   1   1      297.93      299.06      2.45 o
  -6   1   1       29.11       31.15      1.95 o
  -5   1   1      101.61       92.91      1.26 o
  -4   1   1      968.58      996.36      8.16 o
  -3   1   1      462.77      551.70      5.30 o
  -2   1   1    13895.60    14661.23     88.60 o
  -1   1   1        6.76        3.68      0.28 o
   0   1   1     5640.27     6231.49     86.28 o
   1   1   1     1929.49     2089.10     13.07 o
   2   1   1     3605.71     3849.93     29.52 o
   3   1   1       45.04       56.41      0.63 o
   4   1   1      784.64      838.76      6.49 o
   5   1   1       24.81       46.46      3.42 o
   6   1   1       16.02       21.06      1.17 o
   7   1   1      654.79      628.47      9.61 o
   8   1   1        2.04        2.51      0.90 o
   9   1   1      235.11      236.96      8.47 o
  10   1   1      155.22      150.14      3.91 o
  11   1   1       38.69       60.33      5.06 o
 -11   2   1        7.51       11.53      2.18 o
 -10   2   1      105.13       99.65      3.81 o
  -9   2   1        6.29        7.19      1.21 o
  -8   2   1        0.15        0.18      1.00 o
  -7   2   1      110.09      102.58      2.57 o
  -6   2   1       32.73       41.79      0.87 o
  -5   2   1      319.71      322.41      1.93 o
  -4   2   1     3664.02     3739.15     14.81 o
  -3   2   1      514.81      463.53      2.54 o
  -2   2   1      589.45      708.12      4.33 o
  -1   2   1       63.51       55.82      0.68 o
   0   2   1       15.46       15.23      0.45 o
   1   2   1       17.46       21.07      0.35 o
   2   2   1      175.08      201.89      2.11 o
   3   2   1     1351.84     1427.59     11.14 o
   4   2   1      744.67      790.73      4.03 o
   5   2   1      728.54      698.30      4.22 o
   6   2   1        0.55        0.83      0.68 o
   7   2   1      332.01      344.22      4.43 o
   8   2   1       68.56       63.82      1.22 o
   9   2   1        0.40        0.97      1.07 o
  10   2   1       73.09       75.53      2.46 o
 -10   3   1        6.02        6.18      1.91 o
  -9   3   1       13.20       11.49      1.40 o
  -8   3   1       50.58       44.47      1.54 o
  -7   3   1       56.36       58.68      1.31 o
  -6   3   1      646.18      610.95      5.49 o
  -5   3   1      329.90      306.44      2.35 o
  -4   3   1      166.97      172.41      2.57 o
  -3   3   1       10.45       10.84      0.52 o
  -2   3   1       53.24       48.50      1.25 o
  -1   3   1       43.96       37.53      1.04 o
   0   3   1      228.23      217.10     17.63 o
   1   3   1     1421.98     1565.43     11.93 o
   2   3   1      248.28      242.23      3.93 o
   3   3   1      188.87      184.48      1.55 o
   4   3   1       81.80       89.63      1.59 o
   5   3   1      583.31      582.79      4.55 o
   6   3   1       78.57       79.67      1.74 o
   7   3   1        0.87        2.24      1.01 o
   8   3   1       87.38       86.07      2.47 o
   9   3   1       81.05       80.35      1.80 o
  10   3   1      107.53      123.33      2.78 o
  -8   4   1       45.55       35.51      1.88 o
  -7   4   1        0.73        0.33      1.52 o
  -6   4   1      137.74      112.43      2.07 o
  -5   4   1       42.02       42.19      1.23 o
  -4   4   1       92.32       83.16      1.97 o
  -3   4   1       23.31       21.19      0.90 o
  -2   4   1       14.25       16.74      0.99 o
  -1   4   1      794.06      812.08     10.19 o
   0   4   1       46.31       51.51      1.00 o
   1   4   1       28.34       27.87      0.90 o
   2   4   1       24.37       23.78      0.95 o
   3   4   1      539.40      504.08     14.80 o
   4   4   1      218.32      197.51      6.37 o
   5   4   1       10.24        8.63      0.93 o
   6   4   1      153.27      141.55      2.23 o
   7   4   1      101.99      108.00      2.31 o
   8   4   1       25.09       37.99      2.01 o
  -6   5   1       12.11       13.50      1.98 o
  -5   5   1       28.02       23.74      1.77 o
  -4   5   1        6.37        5.78      1.46 o
  -3   5   1      164.61      161.27      3.88 o
  -2   5   1       11.12       10.30      1.05 o
  -1   5   1       77.72       77.86      1.51 o
   0   5   1       21.46       21.16      1.01 o
   1   5   1      309.39      307.87      6.13 o
   2   5   1      180.44      188.07      4.49 o
   3   5   1       37.25       33.90      1.56 o
   4   5   1       35.06       36.62      1.76 o
   5   5   1       23.66       24.55      1.88 o
   6   5   1        3.58        3.38      1.97 o
 -11   0   2       10.45        0.65      3.42 o
 -10   0   2        7.70        3.43      2.17 o
  -9   0   2      196.11      201.52      5.03 o
  -8   0   2      225.77      232.30      5.61 o
  -7   0   2        1.62        2.09      1.20 o
  -6   0   2      941.47      949.85     25.79 o
  -5   0   2     1862.04     1913.28     11.65 o
  -4   0   2      627.55      636.04     13.60 o
  -3   0   2       21.99       27.83      2.04 o
  -2   0   2     1845.19     2005.97     21.09 o
  -1   0   2     1785.28     1797.72     17.29 o
   1   0   2      289.41      293.77      3.13 o
   2   0   2      441.05      440.58      5.19 o
   3   0   2     4851.32     4738.42     34.83 o
   4   0   2        3.70        0.21      0.92 o
   5   0   2      133.04      143.45      2.68 o
   6   0   2       80.27       58.95     10.35 o
   7   0   2       42.46       36.53      1.54 o
   8   0   2      301.33      280.82      7.04 o
   9   0   2       83.46       42.55     17.60 o
  10   0   2       13.42       20.92      3.42 o
  11   0   2       47.03       69.82      6.18 o
 -11   1   2       83.61       93.44      2.68 o
 -10   1   2       20.78       26.25      1.50 o
  -9   1   2        8.01       10.78      2.59 o
  -8   1   2      182.32      187.59      4.46 o
  -7   1   2        6.52        4.12      1.21 o
  -6   1   2      174.18      142.60      9.99 o
  -5   1   2        0.65        0.53      0.69 o
  -4   1   2      294.68      312.65      5.29 o
  -3   1   2     3296.00     3512.00     19.60 o
  -2   1   2     1626.24     1698.67     11.25 o
  -1   1   2       14.63       22.18      0.35 o
   0   1   2      302.84      323.49      5.18 o
   1   1   2      964.40     1035.74      8.88 o
   2   1   2      421.87      473.24      4.40 o
   3   1   2      153.72      168.71      1.62 o
   4   1   2      205.17      208.79      1.75 o
   5   1   2     1298.25     1256.78      7.04 o
   6   1   2      322.23      308.03      3.08 o
   7   1   2       44.62       62.61      5.43 o
   8   1   2       47.56       40.57      1.19 o
   9   1   2        4.93       23.06      4.96 o
  10   1   2        1.41       18.36      3.72 o
  11   1   2        6.93       17.68      3.39 o
 -11   2   2       12.60       13.75      2.21 o
 -10   2   2       14.51       23.60      2.53 o
  -9   2   2       32.84       35.45      1.32 o
  -8   2   2       15.65       15.43      1.11 o
  -7   2   2      128.23      128.73      3.18 o
  -6   2   2      161.98      165.09      1.27 o
  -5   2   2       92.68      103.99      1.09 o
  -4   2   2     1417.46     1529.63     10.17 o
  -3   2   2       27.80       36.02      1.28 o
  -2   2   2     2490.46     2939.48     13.18 o
  -1   2   2      140.88      137.68      1.11 o
   0   2   2       35.49       27.37      0.49 o
   1   2   2      491.27      555.16      4.96 o
   2   2   2      643.19      723.94      4.75 o
   3   2   2      735.16      746.90      4.38 o
   4   2   2      147.96      141.13      1.44 o
   5   2   2      140.35      136.94      1.94 o
   6   2   2       20.29       20.85      0.74 o
   7   2   2      355.81      365.08      4.75 o
   8   2   2        6.74       12.25      0.90 o
   9   2   2        0.23        0.19      1.03 o
  10   2   2       38.57       42.21      2.05 o
 -10   3   2        0.39       -0.01      1.81 o
  -9   3   2        0.01       -0.01      1.65 o
  -8   3   2       15.91       13.84      1.61 o
  -7   3   2       19.50       24.63      1.55 o
  -6   3   2      207.24      192.70      2.10 o
  -5   3   2      119.35      128.54      2.45 o
  -4   3   2      991.31     1027.92      5.37 o
  -3   3   2        4.58        6.30      0.51 o
  -2   3   2      264.52      286.82      4.79 o
  -1   3   2      209.22      221.97      5.57 o
   0   3   2      253.55      283.04     20.03 o
   1   3   2       65.00       67.17      2.47 o
   2   3   2      120.84      129.37      2.36 o
   3   3   2        0.78        1.31      0.45 o
   4   3   2       79.66       85.83      1.16 o
   5   3   2      342.72      350.68      3.68 o
   6   3   2       26.04       27.20      1.37 o
   7   3   2        5.22        5.98      0.99 o
   8   3   2       10.42       11.95      1.48 o
   9   3   2        2.66       13.03      2.17 o
  -8   4   2       34.01       23.45      1.80 o
  -7   4   2        1.45        1.46      1.55 o
  -6   4   2       81.83       66.78      2.02 o
  -5   4   2       16.71       20.22      1.17 o
  -4   4   2       16.46       12.97      0.82 o
  -3   4   2       57.64       51.78      1.74 o
  -2   4   2       19.47       20.19      0.99 o
  -1   4   2      101.68      112.85      2.90 o
   0   4   2       99.89      107.44      1.61 o
   1   4   2        3.21        3.89      0.71 o
   2   4   2      183.67      161.03      6.42 o
   3   4   2      138.49      129.15      5.67 o
   4   4   2      111.45      104.50      2.51 o
   5   4   2       21.83       19.09      0.87 o
   6   4   2        0.10        2.77      1.44 o
   7   4   2       51.83       59.96      2.04 o
   8   4   2       47.24       48.64      2.21 o
  -6   5   2        8.45       10.02      1.84 o
  -5   5   2        8.44        5.69      1.84 o
  -4   5   2        0.10        7.76      1.92 o
  -3   5   2      101.15      102.29      2.20 o
  -2   5   2       31.30       34.70      1.40 o
  -1   5   2       10.70       11.62      1.31 o
   0   5   2        9.49        9.65      1.03 o
   1   5   2       22.88       27.15      1.89 o
   2   5   2        0.38        2.45      1.49 o
   3   5   2        0.03        1.47      1.50 o
   4   5   2       64.04       56.09      2.19 o
   5   5   2       32.42       33.39      2.07 o
 -11   1   3        5.30       10.08      1.67 o
 -10   1   3        5.60        6.91      1.42 o
  -9   1   3       29.31       21.84      4.01 o
  -8   1   3       43.28      103.39     15.79 o
  -7   1   3       27.29       28.79      2.30 o
  -6   1   3      331.77      362.84      2.59 o
  -5   1   3      253.56      242.63      1.39 o
  -4   1   3     1110.94     1210.72      8.88 o
  -3   1   3      720.33      728.86      4.46 o
  -2   1   3     2343.13     2620.63     19.34 o
  -1   1   3     1427.46     1588.63     15.23 o
   0   1   3      915.25      957.57     16.43 o
   1   1   3     1281.08     1539.05     13.72 o
   2   1   3      559.69      541.81      4.87 o
   3   1   3      285.89      286.87      2.39 o
   4   1   3       53.62       46.95      1.07 o
   5   1   3      935.41      930.76      8.82 o
   6   1   3        0.01        3.27      0.60 o
   7   1   3      216.63      192.44      4.81 o
   8   1   3       70.66       63.35      7.23 o
   9   1   3       27.70       22.42      2.63 o
  10   1   3        1.87        3.00      1.78 o
  11   1   3        2.44        7.62      2.25 o
 -11   2   3       11.57       12.65      1.92 o
 -10   2   3       61.05       57.27      1.97 o
  -9   2   3       60.25       56.96      1.63 o
  -8   2   3       16.15       18.72      1.28 o
  -7   2   3      226.18      218.79      2.09 o
  -6   2   3        0.71        4.63      0.81 o
  -5   2   3        5.80        2.33      0.71 o
  -4   2   3     1763.35     1933.16      8.70 o
  -3   2   3     1719.89     1802.97     10.02 o
  -2   2   3     4619.57     5361.78     28.84 o
  -1   2   3        8.79        3.93      0.31 o
   0   2   3     1049.80     1088.81      9.73 o
   1   2   3       38.54       34.31      0.46 o
   2   2   3       49.27       47.30      0.56 o
   3   2   3      370.52      410.35      3.31 o
   4   2   3      127.71      123.69      1.43 o
   5   2   3      222.42      211.84      1.51 o
   6   2   3      416.72      390.62      3.36 o
   7   2   3      593.49      583.66      5.38 o
   8   2   3       17.63       18.13      0.95 o
   9   2   3       27.59       23.33      1.46 o
  10   2   3        8.23       10.21      1.82 o
 -10   3   3        1.13        2.16      1.87 o
  -9   3   3        1.51        1.28      1.58 o
  -8   3   3       23.42       25.08      1.71 o
  -7   3   3      155.94      173.25      2.83 o
  -6   3   3       28.69       33.96      1.79 o
  -5   3   3      405.27      363.82      6.26 o
  -4   3   3      273.35      281.64      1.68 o
  -3   3   3       21.53       19.24      0.59 o
  -2   3   3      820.38      918.53      9.12 o
  -1   3   3      135.45      140.18      3.10 o
   0   3   3     1586.89     1654.87     41.09 o
   1   3   3      135.88      118.56      2.67 o
   2   3   3      109.17      100.56      1.05 o
   3   3   3      189.30      191.09      1.69 o
   4   3   3      397.94      397.65      4.66 o
   5   3   3       72.80       69.79      1.92 o
   6   3   3      116.58      127.82      2.04 o
   7   3   3        0.05        0.95      0.94 o
   8   3   3       34.62       32.19      1.47 o
   9   3   3      243.50      237.59      3.73 o
  -8   4   3        0.10        2.97      1.60 o
  -7   4   3        2.48        2.64      1.46 o
  -6   4   3       56.43       50.43      2.03 o
  -5   4   3      178.94      172.17      2.98 o
  -4   4   3      136.27      124.40      2.78 o
  -3   4   3        6.39        4.63      0.54 o
  -2   4   3      294.84      296.02      3.10 o
  -1   4   3      518.91      534.98      6.10 o
   0   4   3       54.18       59.93      1.20 o
   1   4   3        9.62        6.87      0.52 o
   2   4   3        4.43        7.35      0.74 o
   3   4   3       80.00       67.93      2.40 o
   4   4   3      176.80      176.36      3.65 o
   5   4   3        0.04        0.13      0.97 o
   6   4   3       69.95       68.00      1.91 o
   7   4   3      146.91      146.63      2.53 o
   8   4   3        5.02        8.98      2.00 o
  -6   5   3        0.04        3.12      1.83 o
  -5   5   3        4.53        4.91      1.76 o
  -4   5   3      232.27      214.67      6.47 o
  -3   5   3        2.79        2.52      1.29 o
  -2   5   3      242.09      250.03      5.48 o
  -1   5   3        0.29       -0.01      1.21 o
   0   5   3       15.23       13.02      0.98 o
   1   5   3      359.48      359.87      7.25 o
   2   5   3      145.19      140.17      3.77 o
   3   5   3       67.86       59.66      2.15 o
   4   5   3        7.60        8.47      1.59 o
   5   5   3       74.83       77.14      2.40 o
 -11   0   4       23.58       18.07      3.66 o
 -10   0   4      161.09      145.28      4.87 o
  -9   0   4        3.00       -0.01      2.25 o
  -8   0   4      147.48      142.06      6.53 o
  -7   0   4       11.62        8.45      1.51 o
  -6   0   4     7550.18     7552.35     26.86 o
  -5   0   4     1055.24      981.46     11.44 o
  -4   0   4      434.50      461.67      6.75 o
  -3   0   4     3598.60     3599.14     29.21 o
  -2   0   4      692.48      752.70      9.05 o
  -1   0   4     3240.39     3115.53     18.71 o
   0   0   4       88.44       72.78      1.61 o
   1   0   4     6057.99     5988.06    150.66 o
   2   0   4     7311.51     7146.81     51.10 o
   3   0   4    13505.05    12736.80    134.77 o
   4   0   4       50.91       77.19      1.39 o
   5   0   4      120.09      144.12      2.51 o
   6   0   4      773.73      799.89      6.38 o
   7   0   4       44.05       38.81      2.50 o
   8   0   4        0.02        0.00      0.78 o
   9   0   4       93.94      102.47      3.37 o
  10   0   4      819.84      884.81      9.31 o
  11   0   4        4.73        8.05      3.50 o
 -11   1   4       21.33       24.07      1.76 o
 -10   1   4       16.42       31.31      2.53 o
  -9   1   4       65.20       53.70      3.31 o
  -8   1   4      877.59      848.05      9.31 o
  -7   1   4      120.92      108.37      2.17 o
  -6   1   4       77.45       93.01      1.79 o
  -5   1   4        3.71        8.79      1.05 o
  -4   1   4     4541.85     4708.89     22.19 o
  -3   1   4       71.65       95.12      1.24 o
  -2   1   4      203.31      228.55      2.29 o
  -1   1   4    11340.10    11646.50    184.69 o
   0   1   4     3862.20     3886.45     61.73 o
   1   1   4     3541.61     3687.91     38.17 o
   2   1   4        3.50        1.65      0.32 o
   3   1   4      158.07      189.24      1.97 o
   4   1   4      140.29      119.63      1.66 o
   5   1   4     1664.30     1541.58     16.74 o
   6   1   4       14.53       11.70      0.59 o
   7   1   4       22.31       21.81      1.46 o
   8   1   4     1372.13     1142.51     62.95 o
   9   1   4       20.41       19.22      1.33 o
  10   1   4       28.95       19.35      1.90 o
  11   1   4        0.05        2.34      2.21 o
 -11   2   4        1.92        5.39      2.02 o
 -10   2   4       28.48       24.79      1.64 o
  -9   2   4        9.59       12.04      1.34 o
  -8   2   4      150.62      143.45      2.40 o
  -7   2   4      134.69      136.18      1.62 o
  -6   2   4      302.82      282.66      1.69 o
  -5   2   4       41.84       60.92      2.12 o
  -4   2   4      139.57      167.21      2.35 o
  -3   2   4     1135.17     1115.44      5.32 o
  -2   2   4      776.51      922.62      5.22 o
  -1   2   4      116.91      144.61      2.08 o
   0   2   4       40.89       43.03      0.84 o
   1   2   4     1761.43     1997.14     14.47 o
   2   2   4       25.62       27.25      0.52 o
   3   2   4      159.14      151.17      1.70 o
   4   2   4       65.97       65.35      0.68 o
   5   2   4       54.72       53.54      0.78 o
   6   2   4      575.83      585.03      5.69 o
   7   2   4       10.07       27.49      2.93 o
   8   2   4       73.65       78.68      1.25 o
   9   2   4       15.28       12.59      1.21 o
  10   2   4       35.75       35.50      1.98 o
 -10   3   4       16.01       17.47      1.90 o
  -9   3   4        7.72        6.20      1.57 o
  -8   3   4       31.56       23.38      1.42 o
  -7   3   4      185.60      161.54      1.62 o
  -6   3   4      353.14      299.06      3.08 o
  -5   3   4       70.46       66.79      4.34 o
  -4   3   4       12.10       16.56      0.71 o
  -3   3   4       49.38       46.36      0.70 o
  -2   3   4      308.13      343.62      3.35 o
  -1   3   4       25.44       25.54      0.69 o
   0   3   4      575.21      611.02     15.91 o
   1   3   4      117.06      120.85      1.75 o
   2   3   4       16.59       17.22      0.52 o
   3   3   4      225.55      256.58      2.54 o
   4   3   4      791.58      725.20     12.64 o
   5   3   4      118.59      116.13      1.40 o
   6   3   4      496.20      509.01      5.72 o
   7   3   4        0.26       -0.01      1.05 o
   8   3   4       16.42       11.54      1.82 o
   9   3   4       28.76       44.79      2.94 o
  -8   4   4       80.55       72.33      2.36 o
  -6   4   4        6.67        8.94      1.29 o
  -5   4   4       17.90       19.91      1.23 o
  -4   4   4       50.06       50.94      1.21 o
  -3   4   4        1.04        1.37      0.48 o
  -2   4   4        4.23        4.82      0.82 o
  -1   4   4        5.92        6.93      1.02 o
   0   4   4       83.38       83.02      1.82 o
   1   4   4        0.00        0.00      1.00 o
   2   4   4      690.50      708.23      9.33 o
   3   4   4       17.13       19.03      0.97 o
   4   4   4      275.79      262.86      3.90 o
   5   4   4       33.12       30.81      1.21 o
   6   4   4        0.05        1.39      1.57 o
   7   4   4      109.30      114.95      3.22 o
   8   4   4        0.01       -0.01      1.79 o
  -6   5   4       15.33       19.45      1.97 o
  -5   5   4       30.15       29.90      2.07 o
  -4   5   4        1.39        7.78      1.86 o
  -3   5   4       27.24       29.02      1.56 o
  -2   5   4        0.03        0.91      1.26 o
  -1   5   4        0.42       -0.01      1.24 o
   0   5   4       93.64      105.11      2.51 o
   1   5   4       35.02       43.08      1.56 o
   2   5   4       64.65       65.77      2.08 o
   3   5   4        0.91        1.44      1.56 o
   4   5   4        2.26        1.46      1.55 o
   5   5   4       49.16       49.46      2.16 o
 -11   1   5       19.05       20.15      1.95 o
 -10   1   5       95.98       89.39      3.61 o
  -9   1   5        0.01        3.97      2.27 o
  -8   1   5      174.08      190.07      5.23 o
  -7   1   5       31.72       34.68      1.31 o
  -6   1   5       37.49       38.45      1.24 o
  -5   1   5      563.96      585.28      5.13 o
  -4   1   5      707.81      722.09      6.24 o
  -3   1   5      956.41     1009.36      9.02 o
  -2   1   5       22.66       20.36      0.47 o
  -1   1   5      889.46      992.25     15.83 o
   0   1   5       57.58       49.61      0.81 o
   1   1   5     1779.30     1741.86     14.57 o
   2   1   5      463.95      455.80      3.91 o
   3   1   5      280.36      284.40      1.49 o
   4   1   5      348.40      347.13      4.21 o
   5   1   5      560.79      541.82      6.94 o
   6   1   5       33.99       34.18      0.89 o
   7   1   5      180.08      155.69      7.03 o
   8   1   5       79.07      125.22     13.15 o
   9   1   5        4.81        5.27      0.89 o
  10   1   5        0.07        2.75      2.03 o
  11   1   5       28.59       28.50      2.48 o
 -11   2   5        7.49       10.67      1.90 o
 -10   2   5       59.81       58.25      1.83 o
  -9   2   5       51.63       46.61      2.19 o
  -8   2   5      126.22      125.04      1.77 o
  -7   2   5       60.54       61.94      1.39 o
  -6   2   5        0.64        0.08      0.58 o
  -5   2   5     1037.72      989.73      9.58 o
  -4   2   5       39.34       49.13      0.90 o
  -3   2   5     3095.86     3343.29     21.97 o
  -2   2   5      393.19      401.43      3.39 o
  -1   2   5      482.26      453.04      7.73 o
   0   2   5     1104.17     1128.32     19.84 o
   1   2   5        7.55       13.90      0.42 o
   2   2   5       32.00       30.18      1.07 o
   3   2   5       61.02       67.69      1.01 o
   4   2   5       13.57       13.41      0.55 o
   5   2   5      217.62      206.31      1.85 o
   6   2   5     1073.83     1061.08     12.50 o
   7   2   5       49.80       43.75      1.11 o
   8   2   5       65.50       63.33      1.60 o
   9   2   5       39.83       39.16      1.65 o
  10   2   5        2.47        4.22      1.77 o
 -10   3   5       20.81       29.71      2.04 o
  -9   3   5        9.80       13.22      1.60 o
  -8   3   5       10.42        7.16      1.25 o
  -7   3   5       25.54       21.11      1.11 o
  -6   3   5        5.80       11.74      1.20 o
  -5   3   5     1202.48     1187.27      7.31 o
  -4   3   5      249.39      240.98      1.71 o
  -3   3   5       46.60       37.74      0.69 o
  -2   3   5      414.41      454.91      4.69 o
  -1   3   5       12.33       16.64      0.50 o
   0   3   5       81.12       89.83      2.10 o
   1   3   5       21.89       19.03      0.51 o
   2   3   5       71.58       76.09      0.91 o
   3   3   5      362.35      384.43      3.37 o
   4   3   5     1400.67     1417.41     12.22 o
   5   3   5       38.46       36.33      1.04 o
   6   3   5      161.65      161.38      3.39 o
   7   3   5       63.93       64.22      1.53 o
   8   3   5       11.53       14.18      1.88 o
   9   3   5       55.37       54.88      2.33 o
  -8   4   5        0.22        4.59      1.72 o
  -7   4   5      594.38      539.74     10.77 o
  -6   4   5       72.02       68.81      2.36 o
  -5   4   5      205.25      182.31      3.02 o
  -4   4   5       54.08       50.87      1.43 o
  -3   4   5        0.98        1.06      0.58 o
  -2   4   5      317.63      289.66     10.64 o
  -1   4   5       21.14       17.66      1.05 o
   0   4   5        4.64        5.65      0.70 o
   1   4   5      365.84      337.80     10.48 o
   2   4   5      847.35      768.99     25.40 o
   3   4   5        8.11        6.67      0.79 o
   4   4   5      339.25      330.80      4.38 o
   5   4   5       42.34       35.64      1.31 o
   6   4   5       24.46       29.61      1.79 o
   7   4   5      133.12      134.41      3.33 o
  -6   5   5        0.79        7.36      2.03 o
  -5   5   5       73.81       65.95      2.42 o
  -4   5   5       73.08       75.23      2.09 o
  -3   5   5       47.24       39.92      1.52 o
  -2   5   5        3.42        2.83      1.25 o
  -1   5   5      111.55      105.51      2.03 o
   0   5   5       83.32       92.81      2.35 o
   1   5   5        6.34        4.22      1.31 o
   2   5   5      206.54      193.83      5.92 o
   3   5   5       18.33       17.26      1.66 o
   4   5   5       17.59       20.64      1.67 o
   5   5   5       13.44       14.70      1.90 o
 -11   0   6       35.57       34.91      3.61 o
 -10   0   6       28.29       23.81      2.63 o
  -9   0   6       15.62       10.86      3.32 o
  -8   0   6       14.57        7.55      2.92 o
  -7   0   6        0.02        0.34      1.48 o
  -6   0   6      736.17      719.07      4.53 o
  -5   0   6      423.68      429.77      3.67 o
  -4   0   6        2.18        1.86      0.96 o
  -3   0   6     4175.73     4073.62     39.30 o
  -2   0   6     1093.58     1058.24      9.59 o
  -1   0   6     2669.32     2479.37     14.28 o
   0   0   6      875.89      845.89      4.99 o
   1   0   6      330.53      293.46      8.46 o
   2   0   6     2551.03     2544.43     10.40 o
   3   0   6      210.59      177.51      2.60 o
   4   0   6      349.79      338.03      4.31 o
   5   0   6      852.70      857.12     10.75 o
   6   0   6       95.99       82.30      2.69 o
   7   0   6       51.83       44.91      2.88 o
   8   0   6       12.19        9.01      1.12 o
   9   0   6       46.24       43.39      2.89 o
  10   0   6       18.34       26.97      3.02 o
  11   0   6        0.49        3.19      2.87 o
 -11   1   6        4.56        4.82      1.90 o
 -10   1   6       14.74       17.48      2.02 o
  -9   1   6       84.60       78.81      6.00 o
  -8   1   6      235.02      212.58      8.73 o
  -7   1   6      122.87      117.29      2.33 o
  -6   1   6       61.47       60.47      0.79 o
  -5   1   6      610.95      627.94      5.71 o
  -4   1   6        8.06        8.49      0.60 o
  -3   1   6      521.05      537.68      5.84 o
  -2   1   6       72.01       71.54      0.96 o
  -1   1   6     1370.01     1328.89     20.04 o
   0   1   6     1723.16     1698.05     23.63 o
   1   1   6      133.28      124.48      1.54 o
   2   1   6      967.03      971.78      8.33 o
   3   1   6      372.84      324.95      3.88 o
   4   1   6       49.62       50.74      0.80 o
   5   1   6        2.79        4.22      0.68 o
   6   1   6       40.07       43.25      0.97 o
   7   1   6      399.05      409.44      4.36 o
   8   1   6      111.84      116.07      3.29 o
   9   1   6        3.06        4.28      1.32 o
  10   1   6       34.58       36.30      2.30 o
 -11   2   6       32.65       33.34      1.98 o
 -10   2   6        1.10        2.59      1.46 o
  -9   2   6        4.67        5.85      1.22 o
  -8   2   6        0.03        0.59      1.01 o
  -7   2   6       67.28       56.48      1.44 o
  -6   2   6       12.57       17.08      1.02 o
  -5   2   6       22.91       23.43      0.76 o
  -4   2   6      947.59      951.59      8.34 o
  -3   2   6     1078.61     1170.61     12.95 o
  -2   2   6       63.31       62.38      0.73 o
  -1   2   6      199.88      184.45      3.26 o
   0   2   6       11.96       12.07      0.43 o
   1   2   6      195.94      209.09      2.82 o
   2   2   6      113.64      116.61      1.30 o
   3   2   6       98.01       93.68      1.00 o
   4   2   6      168.32      173.85      1.89 o
   5   2   6      487.81      485.19      5.34 o
   6   2   6      283.90      299.93      4.35 o
   7   2   6        7.04        7.34      1.05 o
   8   2   6        0.72        2.96      1.18 o
   9   2   6       14.89       14.47      1.54 o
  10   2   6        9.44       11.96      1.81 o
 -10   3   6       59.51       74.62      2.27 o
  -9   3   6       99.60       97.86      2.13 o
  -8   3   6       22.29       18.00      1.35 o
  -7   3   6        7.69        5.08      1.04 o
  -6   3   6      235.12      204.90      3.15 o
  -5   3   6       17.42       21.52      1.24 o
  -4   3   6       51.69       52.50      0.93 o
  -3   3   6        4.37        3.81      0.56 o
  -2   3   6      240.14      252.02      3.54 o
  -1   3   6      358.11      344.32      8.58 o
   0   3   6       11.64       10.08      0.49 o
   1   3   6       43.18       39.03      0.63 o
   2   3   6        0.10        0.01      0.47 o
   3   3   6      261.33      267.69      2.98 o
   4   3   6      351.92      359.93      5.14 o
   5   3   6      202.32      190.93      3.00 o
   6   3   6       56.47       56.57      1.32 o
   7   3   6       46.43       44.64      2.08 o
   8   3   6       49.14       53.99      2.21 o
   9   3   6       23.82       28.95      2.15 o
  -8   4   6       26.79       41.06      2.59 o
  -7   4   6        1.49       18.13      2.22 o
  -6   4   6        3.37        2.46      1.27 o
  -5   4   6       42.70       40.12      1.56 o
  -4   4   6       55.27       47.02      1.25 o
  -3   4   6        6.90        8.41      0.73 o
  -2   4   6        6.00        5.77      0.70 o
  -1   4   6        0.02        0.00      0.96 o
   0   4   6      144.90      153.19      3.42 o
   1   4   6       15.61       19.37      0.86 o
   2   4   6      407.51      410.57      9.06 o
   3   4   6       42.20       39.24      0.98 o
   4   4   6      131.02      134.62      2.60 o
   5   4   6       19.36       17.18      1.33 o
   6   4   6        1.70        6.34      1.70 o
   7   4   6        6.97       11.23      1.85 o
  -6   5   6       91.98       90.72      2.59 o
  -5   5   6       40.75       47.16      2.25 o
  -4   5   6       14.08       12.90      1.64 o
  -3   5   6       27.18       26.36      1.47 o
  -2   5   6       61.31       58.16      1.65 o
  -1   5   6       48.84       59.16      2.27 o
   0   5   6      283.20      300.76      6.12 o
   1   5   6        0.91        1.89      1.34 o
   2   5   6       61.79       53.18      1.67 o
   3   5   6       41.92       33.55      1.79 o
   4   5   6        0.52        0.84      1.62 o
   5   5   6       75.68       67.46      3.07 o
 -11   1   7        3.92        4.17      1.81 o
 -10   1   7        0.73        1.58      1.78 o
  -9   1   7       38.63       30.82      1.99 o
  -8   1   7      163.96      151.70      4.89 o
  -7   1   7        7.04       18.24      2.34 o
  -6   1   7       18.06       28.81      2.02 o
  -5   1   7      371.10      419.60      3.11 o
  -4   1   7        5.68        5.11      0.57 o
  -3   1   7      689.76      740.69      9.62 o
  -2   1   7       72.01       67.17      1.02 o
  -1   1   7       65.93       49.77      0.77 o
   0   1   7     2417.15     2467.00     24.62 o
   1   1   7      342.70      350.69      2.67 o
   2   1   7     1515.12     1628.25     13.87 o
   3   1   7        6.89        8.29      0.52 o
   4   1   7       79.35      104.89      4.53 o
   5   1   7      518.62      498.00      4.41 o
   6   1   7      151.49      150.65      1.48 o
   7   1   7        0.45        5.82      1.14 o
   8   1   7       15.88       17.11      1.36 o
   9   1   7        2.82        3.66      1.41 o
  10   1   7       16.49       16.00      2.25 o
 -11   2   7        9.62        8.24      1.79 o
 -10   2   7        4.86        1.89      1.46 o
  -9   2   7        4.85       18.47      1.41 o
  -8   2   7       18.20       16.30      1.05 o
  -7   2   7       33.63       32.79      0.92 o
  -6   2   7      388.88      368.66      4.72 o
  -5   2   7      204.12      194.18      2.22 o
  -4   2   7       16.17       14.31      0.61 o
  -3   2   7      527.24      572.67      4.92 o
  -2   2   7      270.46      273.76      3.45 o
  -1   2   7      401.27      396.55      6.78 o
   0   2   7     1325.71     1372.14     20.00 o
   1   2   7       11.71        4.62      0.43 o
   2   2   7      417.52      373.80      3.93 o
   3   2   7     1032.27     1037.50     10.49 o
   4   2   7       21.66       19.39      0.59 o
   5   2   7       16.39       17.41      0.77 o
   6   2   7       45.06       44.40      1.18 o
   7   2   7      117.42      113.38      2.84 o
   8   2   7      244.01      223.29      4.55 o
   9   2   7       45.79       49.65      2.05 o
  10   2   7        3.57        3.34      1.90 o
 -10   3   7      119.54      119.09      2.49 o
  -9   3   7       20.65       27.77      1.69 o
  -8   3   7       11.00       11.09      1.26 o
  -7   3   7       63.85       56.55      1.32 o
  -6   3   7        9.24       11.71      0.83 o
  -5   3   7      123.11      125.95      1.84 o
  -4   3   7      112.30      108.35      1.16 o
  -3   3   7      201.35      192.15      2.16 o
  -2   3   7      903.64      940.08     11.40 o
  -1   3   7      348.37      353.78      5.51 o
   0   3   7       16.76       22.47      0.63 o
   1   3   7       29.62       32.51      0.67 o
   2   3   7        0.39        0.00      0.48 o
   3   3   7      320.16      321.94      3.58 o
   4   3   7      229.24      222.06      3.32 o
   5   3   7       67.50       60.96      1.25 o
   6   3   7      147.05      144.37      2.29 o
   7   3   7      104.35      105.51      2.43 o
   8   3   7        0.00        0.09      1.82 o
   9   3   7       36.74       35.33      2.23 o
  -8   4   7      219.08      205.70      4.62 o
  -7   4   7      204.56      216.15      4.86 o
  -6   4   7        6.69        4.41      1.37 o
  -5   4   7       31.25       29.73      1.34 o
  -4   4   7      326.67      300.73      4.66 o
  -3   4   7       11.29       12.38      0.84 o
  -2   4   7      495.89      463.14     12.35 o
  -1   4   7        0.48        0.34      0.41 o
   0   4   7       46.84       41.45      1.49 o
   1   4   7      911.31      889.91     19.22 o
   2   4   7       14.43       14.56      0.86 o
   3   4   7       74.42       66.97      1.56 o
   4   4   7      200.45      213.44      3.91 o
   5   4   7       23.37       19.43      1.49 o
   6   4   7      164.09      151.20      3.10 o
   7   4   7       32.93       33.35      2.11 o
  -5   5   7       87.71       90.17      3.28 o
  -4   5   7       43.82       44.53      1.78 o
  -3   5   7        0.07        0.46      1.35 o
  -2   5   7       90.00       90.17      3.09 o
  -1   5   7      192.82      196.76      6.27 o
   0   5   7       61.90       65.66      2.12 o
   1   5   7       96.12       99.71      2.39 o
   2   5   7       11.52       13.00      1.41 o
   3   5   7       20.16       19.64      1.74 o
   4   5   7       28.07       28.32      1.98 o
 -11   0   8       70.25       79.95      3.60 o
 -10   0   8      117.95      119.61      3.70 o
  -9   0   8       52.68       44.05      2.74 o
  -8   0   8      273.40      255.73      4.43 o
  -7   0   8      684.76      692.75      7.42 o
  -6   0   8       30.93       32.91      1.49 o
  -5   0   8      306.66      316.88      6.05 o
  -4   0   8      410.92      386.53      4.04 o
  -3   0   8     3131.88     2984.72     17.15 o
  -2   0   8     3464.24     3262.12      9.16 o
  -1   0   8     3387.23     3038.79     23.34 o
   0   0   8     1903.11     1679.60     15.33 o
   1   0   8        0.20        1.70      1.01 o
   2   0   8      174.63      160.15      3.43 o
   3   0   8      128.89      117.15      1.71 o
   4   0   8     4564.84     4848.87     67.70 o
   5   0   8      348.76      306.45      2.47 o
   6   0   8        1.34       -0.01      1.29 o
   7   0   8      427.49      432.25      4.80 o
   8   0   8      109.87      109.67      3.25 o
   9   0   8        0.00       -0.01      1.46 o
  10   0   8       15.02       11.66      2.90 o
 -11   1   8       17.32       12.58      1.80 o
 -10   1   8        0.67        1.77      1.71 o
  -9   1   8        0.81        2.97      1.62 o
  -8   1   8       85.78       83.50      1.81 o
  -7   1   8      432.49      407.62      6.53 o
  -6   1   8      566.50      523.72      5.85 o
  -5   1   8      784.00      759.72      6.61 o
  -4   1   8      207.73      181.90      2.29 o
  -3   1   8      179.14      178.94      3.11 o
  -2   1   8       10.85        8.31      0.43 o
  -1   1   8     1082.77     1018.78     15.72 o
   0   1   8      515.57      541.98      5.19 o
   1   1   8      816.96      808.32      6.33 o
   2   1   8     4868.72     5022.22     26.22 o
   3   1   8      381.04      321.77      2.00 o
   4   1   8        3.52        8.46      0.60 o
   5   1   8      166.76      160.05      1.69 o
   6   1   8       53.17       62.77      1.22 o
   7   1   8       34.43       31.69      1.24 o
   8   1   8       22.95       22.47      1.36 o
   9   1   8       96.45       98.84      2.70 o
  10   1   8       83.00       88.23      2.57 o
 -11   2   8        0.01        4.26      1.63 o
 -10   2   8        0.19        3.66      1.58 o
  -9   2   8      242.36      222.03      4.84 o
  -8   2   8        8.54        5.97      0.90 o
  -7   2   8       70.21       66.40      1.44 o
  -6   2   8        8.10       11.61      0.96 o
  -5   2   8      198.46      185.40      2.20 o
  -4   2   8      234.54      220.64      2.48 o
  -3   2   8      129.29      136.86      1.14 o
  -2   2   8       32.68       27.24      0.66 o
  -1   2   8      108.20      108.72      2.10 o
   0   2   8     1478.49     1576.48     23.92 o
   1   2   8        4.38        3.39      0.30 o
   2   2   8      756.35      884.46      9.75 o
   3   2   8       10.58       13.41      0.57 o
   4   2   8       19.55       16.94      0.60 o
   5   2   8       95.46       97.17      1.12 o
   6   2   8       23.96       24.07      0.89 o
   7   2   8       65.31       65.19      1.47 o
   8   2   8       50.08       54.04      2.05 o
   9   2   8       58.65       65.95      2.65 o
 -10   3   8       49.64       55.79      2.13 o
  -9   3   8       55.79       61.83      2.11 o
  -8   3   8        0.79        5.77      1.38 o
  -7   3   8      159.80      137.58      2.45 o
  -6   3   8        2.21        0.53      0.67 o
  -5   3   8      106.70      103.96      1.20 o
  -4   3   8       19.52       17.31      0.77 o
  -3   3   8      140.46      128.78      1.57 o
  -2   3   8       62.37       72.60      1.26 o
  -1   3   8       44.72       46.13      0.92 o
   0   3   8      380.40      411.82      5.52 o
   1   3   8        0.02        1.13      0.53 o
   2   3   8        5.60        3.41      0.55 o
   3   3   8       14.93       14.50      0.78 o
   4   3   8       28.59       24.87      0.92 o
   5   3   8       34.82       35.96      1.08 o
   6   3   8      113.73      102.39      1.84 o
   7   3   8       30.15       33.69      2.00 o
   8   3   8        4.27        4.23      1.81 o
  -8   4   8       36.70       39.50      1.99 o
  -7   4   8      113.26      111.41      3.95 o
  -6   4   8       12.33       12.71      1.46 o
  -5   4   8       47.43       43.28      1.41 o
  -4   4   8        9.95       15.73      1.06 o
  -3   4   8       52.63       56.71      1.27 o
  -2   4   8        8.94        7.86      0.74 o
  -1   4   8       82.65       82.37      2.05 o
   0   4   8       13.15       14.12      0.73 o
   1   4   8       37.10       35.78      1.32 o
   2   4   8       54.44       56.71      1.25 o
   3   4   8        3.27        4.82      0.83 o
   4   4   8      155.11      154.51      2.52 o
   5   4   8       28.57       29.12      1.62 o
   6   4   8        1.62        5.74      1.85 o
   7   4   8       20.35       29.62      2.08 o
  -5   5   8       50.03       49.80      2.22 o
  -4   5   8        5.86        2.21      1.52 o
  -3   5   8       18.21       18.63      1.52 o
  -2   5   8       27.65       29.44      1.79 o
  -1   5   8       33.57       36.34      1.82 o
   0   5   8        4.45        6.74      1.60 o
   1   5   8        0.05        4.98      1.69 o
   2   5   8       28.65       30.90      1.63 o
   3   5   8       16.14       19.13      1.74 o
   4   5   8        0.00        0.57      1.87 o
 -11   1   9        3.42        1.93      1.91 o
 -10   1   9       35.01       35.90      1.95 o
  -9   1   9       58.28       52.85      1.74 o
  -8   1   9       75.47       61.95      1.41 o
  -7   1   9       17.44       17.23      0.95 o
  -6   1   9        0.03        1.53      0.73 o
  -5   1   9        5.16        6.92      0.68 o
  -4   1   9      202.78      193.75      3.40 o
  -3   1   9      587.69      572.89      9.44 o
  -2   1   9        1.13        0.23      0.40 o
  -1   1   9      702.51      678.26     10.00 o
   0   1   9     1221.67     1248.92     12.80 o
   1   1   9      492.20      526.13      5.39 o
   2   1   9      295.74      332.60      3.07 o
   3   1   9      151.62      174.73      1.36 o
   4   1   9      156.71      120.30      1.23 o
   5   1   9      309.69      305.79      2.55 o
   6   1   9        7.32        7.40      1.01 o
   7   1   9       13.79       11.28      1.08 o
   8   1   9        0.92        0.66      1.20 o
   9   1   9        2.69        2.99      1.50 o
  10   1   9        3.96        9.95      2.08 o
 -11   2   9       54.52       50.84      2.02 o
 -10   2   9       58.12       67.14      2.04 o
  -9   2   9       44.19       43.99      1.81 o
  -8   2   9       36.97       36.51      1.09 o
  -7   2   9        0.47        4.04      0.95 o
  -6   2   9      391.79      364.36      4.16 o
  -5   2   9      736.97      718.12      8.16 o
  -4   2   9        0.13        1.01      0.52 o
  -3   2   9       80.08       81.10      1.22 o
  -2   2   9      570.35      577.61      7.64 o
  -1   2   9      374.24      351.34      7.60 o
   0   2   9     1426.73     1403.04     18.21 o
   1   2   9      119.66       93.58      1.68 o
   2   2   9      107.62       87.93      1.32 o
   3   2   9      351.74      334.92      3.50 o
   4   2   9      123.59      120.14      1.37 o
   5   2   9       33.78       27.30      0.97 o
   6   2   9       49.99       44.00      1.19 o
   7   2   9       75.94       63.84      1.59 o
   8   2   9       26.69       23.74      1.77 o
   9   2   9       76.34       80.29      3.02 o
 -10   3   9       31.07       32.55      2.03 o
  -9   3   9       26.13       27.15      1.90 o
  -8   3   9      137.75      132.20      3.95 o
  -7   3   9       42.85       47.35      1.30 o
  -6   3   9        7.62        4.38      0.71 o
  -5   3   9        0.69        0.65      0.82 o
  -4   3   9       10.15        7.34      0.73 o
  -3   3   9      266.26      269.64      3.55 o
  -2   3   9      880.54      908.05     15.69 o
  -1   3   9      105.16       99.72      1.99 o
   0   3   9       18.63       16.18      0.67 o
   1   3   9      435.14      443.61      7.69 o
   2   3   9        1.24        1.20      0.58 o
   3   3   9       72.23       74.44      1.30 o
   4   3   9        3.79        4.90      0.87 o
   5   3   9      212.56      195.60      3.36 o
   6   3   9      218.02      226.89      5.07 o
   7   3   9       81.59       85.76      2.39 o
   8   3   9        0.29        0.41      1.84 o
  -8   4   9        4.29        5.47      1.75 o
  -7   4   9       77.51       68.76      2.64 o
  -6   4   9       25.10       23.38      1.53 o
  -5   4   9       26.13       29.04      1.36 o
  -4   4   9      534.73      510.86     11.16 o
  -3   4   9        0.01        0.00      0.87 o
  -2   4   9      134.90      128.66      3.92 o
  -1   4   9      249.09      246.58      5.96 o
   0   4   9       22.41       24.94      0.84 o
   1   4   9      179.47      179.10      3.82 o
   2   4   9        1.40        2.17      0.84 o
   3   4   9      413.81      421.14      7.64 o
   4   4   9      128.31      125.73      2.65 o
   5   4   9        0.12        0.59      1.47 o
   6   4   9       10.14       14.02      1.90 o
   7   4   9        8.62        9.25      2.00 o
  -5   5   9       95.21       82.93      2.57 o
  -4   5   9       41.41       36.20      1.90 o
  -3   5   9       24.11       22.87      1.85 o
  -2   5   9      140.59      150.30      3.83 o
  -1   5   9        0.02       -0.01      1.63 o
   0   5   9       52.21       53.09      2.01 o
   1   5   9      536.70      573.16     14.97 o
   2   5   9       61.56       58.66      2.37 o
   3   5   9      118.30      107.82      2.63 o
   4   5   9        0.02       -0.01      1.89 o
 -11   0  10        0.51        0.77      3.88 o
 -10   0  10       12.42       11.80      3.26 o
  -9   0  10      253.10      252.70      6.80 o
  -8   0  10      217.54      213.02      4.51 o
  -7   0  10        3.88        2.77      1.75 o
  -6   0  10       88.30       86.60      3.13 o
  -5   0  10      628.08      621.74      9.45 o
  -4   0  10     1013.96     1006.39      8.31 o
  -3   0  10     2753.33     2715.14     14.44 o
  -2   0  10      833.95      878.74      7.64 o
  -1   0  10     1073.16      992.72      9.58 o
   0   0  10     4847.19     4838.49     17.53 o
   1   0  10        4.90       10.66      1.23 o
   2   0  10        3.33        5.03      0.79 o
   3   0  10      101.21       87.98      3.13 o
   4   0  10       12.96       10.40      1.43 o
   5   0  10      177.53      175.28      2.08 o
   6   0  10      159.68      153.37      2.65 o
   7   0  10      157.42      159.90      3.32 o
   8   0  10       83.26       91.28      3.17 o
   9   0  10       31.43       41.55      3.00 o
  10   0  10        2.47        3.46      2.73 o
 -11   1  10        4.72        5.36      1.94 o
 -10   1  10        0.05        0.58      1.68 o
  -9   1  10        3.29        4.78      1.41 o
  -8   1  10        7.84        8.54      0.95 o
  -7   1  10       81.11       81.85      1.56 o
  -6   1  10      324.18      315.89      4.09 o
  -5   1  10      348.70      332.13      4.84 o
  -4   1  10      245.72      235.86      2.54 o
  -3   1  10     1185.19     1219.85     17.90 o
  -2   1  10        0.60        1.11      0.43 o
  -1   1  10      409.18      433.74      5.37 o
   0   1  10      601.19      639.95      5.11 o
   1   1  10      661.93      669.36      6.97 o
   2   1  10     1637.31     1604.50      9.37 o
   3   1  10       63.66       51.02      0.81 o
   4   1  10      168.65      158.71      1.65 o
   5   1  10      419.72      424.23      5.48 o
   6   1  10       46.55       41.77      1.22 o
   7   1  10       13.53       13.49      1.24 o
   8   1  10        7.38        6.33      1.45 o
   9   1  10        5.18        4.21      1.53 o
  10   1  10       39.30       45.58      2.34 o
 -11   2  10       14.99       16.56      1.83 o
 -10   2  10      135.99      150.74      4.06 o
  -9   2  10        3.07        5.53      1.51 o
  -8   2  10        3.30        3.57      1.03 o
  -7   2  10      174.90      160.51      2.42 o
  -6   2  10       46.96       47.27      1.04 o
  -5   2  10        4.86        3.68      0.70 o
  -4   2  10       40.42       37.30      0.74 o
  -3   2  10       70.26       70.98      1.11 o
  -2   2  10      390.83      353.17      7.11 o
  -1   2  10     1386.65     1399.53     22.61 o
   0   2  10        0.12        1.35      0.38 o
   1   2  10        2.56        0.46      0.44 o
   2   2  10      859.35      876.12     10.57 o
   3   2  10        1.37        1.48      0.54 o
   4   2  10       79.38       85.28      1.38 o
   5   2  10       28.47       29.86      1.01 o
   6   2  10       88.98       87.39      1.66 o
   7   2  10       62.82       54.73      2.02 o
   8   2  10       53.29       51.90      1.99 o
   9   2  10        9.31       13.20      1.74 o
  -9   3  10       30.24       27.31      2.24 o
  -8   3  10       66.13       68.79      2.36 o
  -7   3  10        2.80        0.57      0.97 o
  -6   3  10        3.85        3.61      0.77 o
  -5   3  10      112.67      102.59      1.42 o
  -4   3  10       93.75       88.27      1.27 o
  -3   3  10       96.94       94.18      1.60 o
  -2   3  10        7.65        6.39      0.60 o
  -1   3  10       15.84       18.01      0.66 o
   0   3  10      168.09      165.57      2.89 o
   1   3  10       34.25       38.40      0.97 o
   2   3  10      239.92      253.51      3.86 o
   3   3  10       89.90       94.95      1.66 o
   4   3  10      527.08      537.82      9.72 o
   5   3  10        0.13        0.85      0.93 o
   6   3  10        5.67        7.61      1.41 o
   7   3  10       24.02       23.70      2.16 o
   8   3  10       15.37       16.43      2.18 o
  -8   4  10       12.24        8.59      1.62 o
  -7   4  10       44.77       37.66      1.78 o
  -6   4  10       24.67       28.73      1.60 o
  -5   4  10        9.85        7.58      1.24 o
  -4   4  10        3.72        5.02      1.03 o
  -3   4  10       16.84       12.77      1.01 o
  -2   4  10      161.06      151.11      4.03 o
  -1   4  10       10.41        9.85      0.82 o
   0   4  10      148.72      161.94      3.64 o
   1   4  10        4.23        4.41      0.84 o
   2   4  10        8.35        9.95      0.93 o
   3   4  10       10.65       11.97      1.16 o
   4   4  10      107.33      100.36      2.81 o
   5   4  10        0.66        1.23      1.66 o
   6   4  10       46.97       40.42      2.16 o
  -5   5  10       40.22       40.82      2.14 o
  -4   5  10        0.31        2.56      1.72 o
  -3   5  10        2.17        2.97      1.70 o
  -2   5  10       46.23       52.27      1.97 o
  -1   5  10        4.17        5.04      1.64 o
   0   5  10        4.25        7.57      1.79 o
   1   5  10        7.86       13.77      2.00 o
   2   5  10       61.26       64.87      2.18 o
   3   5  10       24.31       31.73      1.98 o
 -11   1  11       48.21       48.05      2.24 o
 -10   1  11        0.04        0.96      1.71 o
  -9   1  11       41.13       34.41      2.42 o
  -8   1  11       35.88       33.85      1.17 o
  -7   1  11       38.18       35.10      1.23 o
  -6   1  11       28.36       23.14      0.96 o
  -5   1  11       78.52       69.75      1.18 o
  -4   1  11      268.85      287.28      3.91 o
  -3   1  11      121.97      117.94      1.85 o
  -2   1  11      869.71      918.95     11.09 o
  -1   1  11      324.87      317.27      4.34 o
   0   1  11      976.94     1137.52     11.55 o
   1   1  11      173.58      177.98      1.93 o
   2   1  11     1739.69     1816.72     12.45 o
   3   1  11        0.12        1.24      0.42 o
   4   1  11      135.18      131.90      2.00 o
   5   1  11        9.53       10.22      0.68 o
   6   1  11        7.48        6.86      1.08 o
   7   1  11      172.55      164.08      2.04 o
   8   1  11        5.67        4.76      1.46 o
   9   1  11       10.47        8.51      1.64 o
 -10   2  11      103.59      103.59      3.16 o
  -9   2  11        8.67        6.98      1.49 o
  -8   2  11        9.75        9.07      1.10 o
  -7   2  11       51.91       50.50      1.49 o
  -6   2  11        0.09        0.72      0.81 o
  -5   2  11        3.53        4.71      0.71 o
  -4   2  11      578.04      571.38      6.35 o
  -3   2  11      896.46      900.26     10.03 o
  -2   2  11       51.76       47.56      2.03 o
  -1   2  11       35.53       33.90      0.75 o
   0   2  11       11.45        9.22      0.53 o
   1   2  11       10.71       11.10      0.64 o
   2   2  11        0.27        1.47      0.58 o
   3   2  11      226.73      229.28      2.39 o
   4   2  11      386.37      382.62      3.93 o
   5   2  11      159.42      141.07      1.81 o
   6   2  11       12.43       14.53      1.13 o
   7   2  11        0.00        0.17      1.32 o
   8   2  11        0.99        1.47      1.56 o
   9   2  11       16.60       17.35      1.75 o
  -9   3  11      105.72       93.16      3.20 o
  -8   3  11      145.73      148.24      4.86 o
  -7   3  11        1.85        5.07      1.02 o
  -6   3  11       73.80       67.72      1.33 o
  -5   3  11      193.51      176.13      3.28 o
  -4   3  11       66.99       67.09      1.14 o
  -3   3  11       55.00       53.11      1.05 o
  -2   3  11      270.37      256.43      5.07 o
  -1   3  11      164.40      160.72      3.56 o
   0   3  11      453.04      430.47     13.10 o
   1   3  11      270.15      270.50      5.46 o
   2   3  11        9.05        9.20      0.67 o
   3   3  11       42.75       40.57      0.94 o
   4   3  11       57.30       62.27      1.30 o
   5   3  11       76.34       66.43      1.66 o
   6   3  11      108.97      108.80      2.73 o
   7   3  11       45.71       46.16      2.40 o
   8   3  11       31.41       33.39      2.38 o
  -8   4  11        2.64        4.94      1.58 o
  -7   4  11       70.47       55.57      1.88 o
  -6   4  11       45.60       43.54      2.23 o
  -5   4  11      100.96      101.79      2.06 o
  -4   4  11       83.29       82.56      2.74 o
  -3   4  11        9.57        8.49      0.98 o
  -2   4  11      405.43      419.33     12.47 o
  -1   4  11       56.63       56.45      2.64 o
   0   4  11      270.14      274.62      7.94 o
   1   4  11       22.76       19.66      0.95 o
   2   4  11       69.34       68.63      1.82 o
   3   4  11      148.52      145.78      3.52 o
   4   4  11        0.07        0.22      1.41 o
   5   4  11       27.42       24.19      1.91 o
   6   4  11       82.15       82.92      2.81 o
  -5   5  11       71.06       65.39      3.97 o
  -4   5  11        3.82        3.59      1.69 o
  -3   5  11        4.30        3.86      1.69 o
  -2   5  11       54.88       59.86      2.53 o
  -1   5  11        0.43        1.23      1.67 o
   0   5  11      247.04      265.42     11.87 o
   1   5  11      105.97      108.33      4.67 o
   2   5  11      103.97      109.42      4.26 o
   3   5  11        0.46        1.14      2.06 o
 -11   0  12       96.38       95.45      4.60 o
 -10   0  12        3.95        3.67      3.13 o
  -9   0  12      135.76      133.83      4.34 o
  -8   0  12      345.78      351.28      6.39 o
  -7   0  12      244.48      244.35      7.08 o
  -6   0  12      652.73      654.74     10.54 o
  -5   0  12      724.71      629.51     20.15 o
  -4   0  12      582.02      652.19      7.25 o
  -3   0  12      127.18      133.43      2.40 o
  -2   0  12     2682.86     3044.98     13.35 o
  -1   0  12     4850.06     4757.77     13.61 o
   0   0  12     4493.11     4564.53     90.40 o
   1   0  12      401.31      338.22      4.44 o
   2   0  12     1430.63     1306.20     31.90 o
   3   0  12      174.88      182.22      5.27 o
   4   0  12       20.13       23.54      1.37 o
   5   0  12       10.30       16.59      1.61 o
   6   0  12       60.50       62.48      2.19 o
   7   0  12       94.56       93.69      2.64 o
   8   0  12      194.49      214.45      3.63 o
   9   0  12      154.64      172.24      4.26 o
 -11   1  12        6.69        7.69      2.04 o
 -10   1  12       30.03       30.17      2.01 o
  -9   1  12      160.35      145.72      5.79 o
  -8   1  12      117.47       98.93      2.52 o
  -7   1  12       10.47        9.81      1.25 o
  -6   1  12      578.07      568.87     11.16 o
  -5   1  12      175.91      155.02      2.70 o
  -4   1  12       20.07       16.50      0.72 o
  -3   1  12     1580.91     1551.10     17.84 o
  -2   1  12      362.31      277.56      7.71 o
  -1   1  12      496.57      494.60      5.78 o
   0   1  12     1365.38     1460.16     15.05 o
   1   1  12      445.29      460.88      4.65 o
   2   1  12      565.63      587.62      4.67 o
   3   1  12      209.69      230.02      2.16 o
   4   1  12      495.56      489.16      5.10 o
   5   1  12      200.92      204.52      2.95 o
   6   1  12       63.21       55.71      1.64 o
   7   1  12       86.67       83.85      1.71 o
   8   1  12        8.04        6.56      1.55 o
   9   1  12        8.23        4.47      1.67 o
 -10   2  12       34.19       45.01      2.47 o
  -9   2  12        0.02        0.15      1.45 o
  -8   2  12       68.13       65.20      1.80 o
  -7   2  12      324.66      296.40      6.48 o
  -6   2  12        9.87        6.85      1.00 o
  -5   2  12       22.13       22.32      0.87 o
  -4   2  12        8.51       10.10      0.66 o
  -3   2  12       16.06       15.59      0.65 o
  -2   2  12      339.70      353.48      5.58 o
  -1   2  12       60.55       55.45      0.98 o
   0   2  12       34.22       46.99      0.90 o
   1   2  12      683.59      769.25     12.27 o
   2   2  12      595.94      633.59      9.32 o
   3   2  12        6.11        6.68      0.62 o
   4   2  12        1.96        3.79      0.64 o
   5   2  12       10.07        5.17      0.91 o
   6   2  12        1.57        1.03      1.24 o
   7   2  12       41.15       34.53      1.60 o
   8   2  12        5.01        6.09      1.62 o
   9   2  12        1.31        1.46      2.08 o
  -9   3  12        5.27        7.50      1.70 o
  -8   3  12      152.87      143.80      3.59 o
  -7   3  12       14.94       15.53      1.12 o
  -6   3  12       16.56       15.50      1.05 o
  -5   3  12      221.98      201.15      3.47 o
  -4   3  12      211.82      205.00      2.86 o
  -3   3  12      193.77      192.33      3.77 o
  -2   3  12       72.75       74.59      1.99 o
  -1   3  12       69.47       67.89      1.73 o
   0   3  12       40.31       32.63      1.25 o
   1   3  12        0.07        0.00      0.70 o
   2   3  12       77.40       78.30      1.21 o
   3   3  12       47.91       55.22      1.44 o
   4   3  12       13.21       13.33      1.00 o
   5   3  12        0.16        0.00      0.88 o
   6   3  12        0.14       -0.01      1.92 o
   7   3  12        0.14        0.55      2.00 o
   8   3  12       44.76       53.30      2.87 o
  -7   4  12       10.71       12.73      1.59 o
  -6   4  12       13.83       14.52      1.40 o
  -5   4  12       16.88       16.18      1.40 o
  -4   4  12       35.86       32.90      1.83 o
  -3   4  12       59.27       63.84      1.90 o
  -2   4  12        3.69        4.79      1.04 o
  -1   4  12       66.07       70.05      2.17 o
   0   4  12        7.99       12.47      0.97 o
   1   4  12        5.34        2.78      0.99 o
   2   4  12       49.07       48.53      1.79 o
   3   4  12        0.04       -0.01      1.38 o
   4   4  12       37.63       33.72      1.75 o
   5   4  12        5.39        4.13      1.78 o
   6   4  12       10.41       17.88      2.21 o
  -4   5  12       25.98       27.34      1.97 o
  -3   5  12        0.56       -0.01      1.67 o
  -2   5  12       26.28       32.89      1.91 o
  -1   5  12       31.66       35.75      1.98 o
   0   5  12       12.54       16.19      1.82 o
   1   5  12        2.87        3.12      1.85 o
   2   5  12        2.87        5.58      1.91 o
 -11   1  13        1.27        4.76      2.03 o
 -10   1  13        0.03        0.73      1.78 o
  -9   1  13        1.84        4.27      1.39 o
  -8   1  13       29.91       30.17      1.41 o
  -7   1  13       87.15       84.57      2.11 o
  -6   1  13       88.55       85.13      1.84 o
  -5   1  13      153.48      146.66      1.73 o
  -4   1  13       83.52       99.07      1.70 o
  -3   1  13        0.51        0.38      0.43 o
  -2   1  13      184.37      209.91      3.32 o
  -1   1  13      475.04      417.73      5.64 o
   0   1  13        3.64        1.43      0.41 o
   1   1  13       23.95       28.85      0.74 o
   2   1  13      460.07      448.49      5.06 o
   3   1  13        6.51        3.38      0.70 o
   4   1  13       22.44       26.21      1.05 o
   5   1  13        5.77        6.92      1.07 o
   6   1  13       51.11       45.80      1.37 o
   7   1  13       85.09       80.42      2.10 o
   8   1  13        0.01        0.46      1.74 o
   9   1  13        1.69        1.16      1.89 o
 -10   2  13       83.08       76.46      2.71 o
  -9   2  13        5.40        5.30      1.58 o
  -8   2  13       34.71       34.25      1.34 o
  -7   2  13      169.84      162.33      4.10 o
  -6   2  13       18.90       22.44      1.06 o
  -5   2  13      171.75      173.63      2.53 o
  -4   2  13      143.15      142.58      2.07 o
  -3   2  13      583.90      553.41     12.03 o
  -2   2  13      266.76      259.19      4.25 o
  -1   2  13       80.52       72.56      1.51 o
   0   2  13       71.43       62.65      1.38 o
   1   2  13       48.46       51.89      1.65 o
   2   2  13       17.01       15.62      0.72 o
   3   2  13       63.42       66.15      1.37 o
   4   2  13      358.91      317.93      6.64 o
   5   2  13       93.14       76.63      1.29 o
   6   2  13       10.40        8.92      1.10 o
   7   2  13       23.45       26.62      1.75 o
   8   2  13        0.18       -0.01      1.61 o
  -9   3  13        5.62        5.30      1.72 o
  -8   3  13       59.50       57.36      1.85 o
  -7   3  13       23.10       23.54      1.56 o
  -6   3  13      178.53      166.24      2.15 o
  -5   3  13      493.78      485.84      7.09 o
  -4   3  13       15.42       14.82      0.85 o
  -3   3  13       14.19       14.70      0.93 o
  -2   3  13      127.89      108.99      5.51 o
  -1   3  13      159.97      164.34      2.98 o
   0   3  13      437.72      405.34     10.10 o
   1   3  13      125.09      112.71      3.08 o
   2   3  13       69.49       66.21      1.55 o
   3   3  13      135.58      132.78      3.05 o
   4   3  13       79.12       83.32      2.16 o
   5   3  13       57.89       51.83      1.60 o
   6   3  13       27.84       21.84      2.11 o
   7   3  13        2.40        3.95      2.10 o
  -7   4  13       22.11       25.65      1.75 o
  -6   4  13       34.21       29.93      1.57 o
  -5   4  13        4.51        6.26      1.19 o
  -4   4  13       18.10       16.40      1.38 o
  -3   4  13      287.66      292.81      8.15 o
  -2   4  13        5.42        5.17      1.14 o
  -1   4  13        1.76        3.03      0.95 o
   0   4  13      172.86      191.39      6.10 o
   1   4  13       50.57       48.64      1.60 o
   2   4  13       12.40       12.39      1.25 o
   3   4  13      105.41      102.62      2.32 o
   4   4  13        1.21       -0.01      1.53 o
   5   4  13       15.83       18.49      2.25 o
  -4   5  13       12.74       12.50      2.00 o
  -3   5  13       15.61       14.28      1.82 o
  -2   5  13       27.75       27.37      1.91 o
  -1   5  13        0.18        0.20      1.72 o
   0   5  13       31.96       33.65      2.02 o
   1   5  13       47.36       58.21      2.80 o
   2   5  13       65.24       69.94      2.56 o
 -11   0  14       55.52       52.76      4.06 o
 -10   0  14       19.33       19.89      2.29 o
  -9   0  14      269.75      288.91      6.70 o
  -8   0  14      111.71      102.69      6.44 o
  -7   0  14       82.50       79.34      3.98 o
  -6   0  14     1356.79     1152.48    103.80 o
  -5   0  14       27.87       26.17      1.32 o
  -4   0  14      176.06      170.64      2.27 o
  -3   0  14       31.23       21.70      1.46 o
  -2   0  14      163.36      148.90      1.96 o
  -1   0  14        3.89        6.05      1.39 o
   0   0  14      327.07      319.53      5.52 o
   1   0  14      190.01      178.94      3.90 o
   2   0  14      777.07      731.55     14.83 o
   3   0  14      418.59      393.77      4.35 o
   4   0  14        1.29        0.56      1.72 o
   5   0  14       78.36       77.44      2.42 o
   6   0  14        4.65        3.92      1.82 o
   7   0  14       60.12       59.82      2.53 o
   8   0  14        8.57       10.62      2.63 o
   9   0  14       40.10       49.32      4.88 o
 -11   1  14       59.37       68.16      3.06 o
 -10   1  14        3.17        7.37      1.90 o
  -9   1  14      141.09      131.31      5.65 o
  -8   1  14        7.94        8.67      1.43 o
  -7   1  14       49.24       45.60      2.08 o
  -6   1  14      455.45      458.90     12.42 o
  -5   1  14       59.65       56.60      1.70 o
  -4   1  14     1297.06     1253.08     16.97 o
  -3   1  14       35.14       27.90      0.79 o
  -2   1  14      382.73      362.18      5.99 o
  -1   1  14      396.93      332.43     13.27 o
   0   1  14      235.93      208.61      2.21 o
   1   1  14       11.47       10.02      0.66 o
   2   1  14       24.38       23.37      0.78 o
   3   1  14       82.91       80.61      1.36 o
   4   1  14      291.32      296.25      3.65 o
   5   1  14      444.25      394.91     18.07 o
   6   1  14        0.39       -0.01      1.49 o
   7   1  14       65.90       73.59      2.09 o
   8   1  14       75.13       75.04      2.33 o
   9   1  14        0.91       -0.01      1.92 o
 -10   2  14       14.04       13.55      1.87 o
  -9   2  14        8.49        8.99      1.62 o
  -8   2  14       11.19       13.58      1.32 o
  -7   2  14      270.65      268.68      6.10 o
  -6   2  14       13.98       14.46      1.06 o
  -5   2  14        5.56        8.30      0.96 o
  -4   2  14     1496.42     1495.77     22.89 o
  -3   2  14        0.16        1.41      0.78 o
  -2   2  14      229.44      235.51      3.39 o
  -1   2  14       10.32       11.00      0.69 o
   0   2  14      218.28      213.66      3.17 o
   1   2  14       10.25        6.64      0.59 o
   2   2  14      179.80      180.33      3.34 o
   3   2  14      143.64      135.95      2.09 o
   4   2  14       13.30       14.73      0.69 o
   5   2  14      244.91      244.09      3.25 o
   6   2  14        0.01        6.09      1.37 o
   7   2  14      115.55      116.53      3.14 o
   8   2  14        0.11       -0.01      1.64 o
  -9   3  14        4.79        5.47      1.86 o
  -8   3  14       20.65       16.67      1.64 o
  -7   3  14        4.12        3.19      1.46 o
  -6   3  14        5.53        5.88      0.97 o
  -5   3  14      152.51      145.56      2.26 o
  -4   3  14      324.75      315.00      8.13 o
  -3   3  14       48.77       42.95      2.11 o
  -2   3  14     1707.48     1739.04     32.60 o
  -1   3  14       47.43       48.14      1.71 o
   0   3  14      107.87      115.47      2.60 o
   1   3  14      117.99       93.76      5.51 o
   2   3  14        0.71        0.36      0.78 o
   3   3  14        1.12        0.47      0.82 o
   4   3  14        3.50        3.25      1.21 o
   5   3  14        2.68        0.22      1.58 o
   6   3  14       48.18       51.88      2.44 o
   7   3  14      112.61      125.55      4.23 o
  -7   4  14       12.10       13.50      1.90 o
  -6   4  14       29.86       31.36      1.54 o
  -5   4  14        0.42        0.22      1.24 o
  -4   4  14        3.62        3.17      1.18 o
  -3   4  14       28.56       33.62      1.47 o
  -2   4  14      195.64      198.19      7.15 o
  -1   4  14       19.25       21.79      1.50 o
   0   4  14      405.15      432.43     13.73 o
   1   4  14       67.33       68.30      1.75 o
   2   4  14      119.01      113.80      3.27 o
   3   4  14       20.86       15.49      1.73 o
   4   4  14       11.61        9.31      1.74 o
   5   4  14        1.94        2.06      2.18 o
  -3   5  14        0.02        0.44      1.87 o
  -2   5  14       71.37       79.57      3.39 o
  -1   5  14        9.29       11.20      1.81 o
   0   5  14       41.27       39.84      2.10 o
   1   5  14       40.77       48.07      2.33 o
 -10   1  15       98.36      102.35      3.30 o
  -9   1  15        5.57        7.91      1.51 o
  -8   1  15      238.77      241.93      9.69 o
  -7   1  15       24.70       24.59      1.56 o
  -6   1  15      211.90      192.79     10.17 o
  -5   1  15       11.29        7.28      0.81 o
  -4   1  15      173.42      154.60      5.26 o
  -3   1  15      813.18      828.79     11.77 o
  -2   1  15        1.19        0.84      0.43 o
  -1   1  15      160.87      178.04      2.51 o
   0   1  15       80.53       77.46      1.61 o
   1   1  15      170.52      147.26      1.53 o
   2   1  15       39.61       40.80      0.88 o
   3   1  15      168.31      157.74      3.26 o
   4   1  15      251.81      265.10      3.94 o
   5   1  15      268.67      251.61     11.81 o
   6   1  15        0.79       -0.01      1.57 o
   7   1  15       27.15       27.27      2.12 o
   8   1  15       50.56       53.20      2.25 o
 -10   2  15       31.26       29.85      2.28 o
  -9   2  15       17.19       16.65      1.70 o
  -8   2  15      194.58      189.15      5.47 o
  -7   2  15        3.52        6.11      1.20 o
  -6   2  15      306.16      306.80      5.85 o
  -5   2  15      835.63      839.36     16.63 o
  -4   2  15      527.08      541.12     10.23 o
  -3   2  15      670.24      690.35      8.51 o
  -2   2  15      224.93      218.80      3.29 o
  -1   2  15      335.53      325.51      5.91 o
   0   2  15      152.16      146.92      2.85 o
   1   2  15        1.03        0.45      0.54 o
   2   2  15       65.54       66.46      1.74 o
   3   2  15       13.33       12.07      0.83 o
   4   2  15       21.57       16.44      0.68 o
   5   2  15        9.56       16.46      1.15 o
   6   2  15      594.01      594.79     14.04 o
   7   2  15       97.95      109.09      3.30 o
   8   2  15       20.67       15.43      1.95 o
  -9   3  15        1.66        0.91      2.07 o
  -8   3  15       69.71       66.14      2.10 o
  -7   3  15        6.38        4.34      1.45 o
  -6   3  15      141.68      133.67      3.41 o
  -5   3  15      267.56      266.91      5.12 o
  -4   3  15       80.19       73.46      2.12 o
  -3   3  15      369.69      397.38      6.88 o
  -2   3  15      678.59      685.66     12.41 o
  -1   3  15      111.06       99.84      2.92 o
   0   3  15      238.36      218.29      5.11 o
   1   3  15       96.73       87.23      2.79 o
   2   3  15       11.47        9.10      0.77 o
   3   3  15       95.62       89.83      3.29 o
   4   3  15      221.08      212.28      5.91 o
   5   3  15        4.79        1.69      1.58 o
   6   3  15       10.57       12.20      2.13 o
   7   3  15       18.65       18.69      2.36 o
  -7   4  15       62.87       62.27      2.33 o
  -6   4  15        2.01        2.38      1.52 o
  -5   4  15       11.91       11.15      1.56 o
  -4   4  15       65.71       63.99      2.54 o
  -3   4  15       41.52       43.77      1.66 o
  -2   4  15        0.25       -0.01      1.38 o
  -1   4  15      247.18      277.19      8.18 o
   0   4  15      267.72      308.08      8.99 o
   1   4  15        2.11        3.42      1.46 o
   2   4  15        6.95        7.59      1.62 o
   3   4  15       13.70        8.13      1.73 o
   4   4  15        3.71        1.71      1.78 o
   5   4  15       44.32       55.87      2.38 o
  -2   5  15        4.20        2.49      1.74 o
  -1   5  15        1.83        0.77      1.79 o
   0   5  15        2.66        3.34      1.82 o
 -11   0  16       14.68       13.83      3.69 o
 -10   0  16       12.59       11.79      3.45 o
  -9   0  16      136.61      139.49      6.54 o
  -8   0  16      782.51      796.80     11.96 o
  -7   0  16      327.54      247.48     37.88 o
  -6   0  16     1467.78     1496.19     22.77 o
  -5   0  16      151.80      158.29      2.58 o
  -4   0  16      315.46      287.06      3.15 o
  -3   0  16      142.60      102.96      1.81 o
  -2   0  16      170.12      170.23      2.12 o
  -1   0  16      324.26      349.62      3.18 o
   0   0  16      132.07      113.45      2.00 o
   1   0  16       16.82       17.42      1.52 o
   2   0  16     1984.93     1984.14     18.39 o
   3   0  16     1077.44     1065.26     13.99 o
   4   0  16       30.57       28.33      2.32 o
   5   0  16       38.91       38.20      2.41 o
   6   0  16        0.66       -0.01      2.83 o
   7   0  16       61.04       61.74      3.01 o
   8   0  16       49.41       41.34      3.29 o
 -10   1  16        2.77        3.41      2.47 o
  -9   1  16       78.42       73.82      3.94 o
  -8   1  16      107.46       98.03      4.80 o
  -7   1  16      294.40      284.55     11.73 o
  -6   1  16      655.77      566.66     32.86 o
  -5   1  16      193.39      178.88     12.15 o
  -4   1  16      364.76      371.34      5.28 o
  -3   1  16       38.12       44.86      1.76 o
  -2   1  16      141.38      125.05      1.92 o
  -1   1  16      346.15      335.61      4.57 o
   0   1  16      603.56      569.96      4.97 o
   1   1  16      598.38      579.72      7.18 o
   2   1  16      234.05      238.99      2.63 o
   3   1  16        4.98        5.95      0.76 o
   4   1  16      391.11      405.34      4.76 o
   5   1  16       32.19       34.21      1.95 o
   6   1  16       19.96       11.27      1.69 o
   7   1  16      165.23      176.40      3.60 o
   8   1  16       74.21       72.67      2.43 o
 -10   2  16       16.34       14.78      2.18 o
  -9   2  16        1.09        4.17      1.89 o
  -8   2  16       49.74       53.82      2.63 o
  -7   2  16      156.02      151.68      2.88 o
  -6   2  16        0.27        2.18      0.93 o
  -5   2  16       37.21       38.77      1.20 o
  -4   2  16      634.98      681.44     10.66 o
  -3   2  16        6.76        6.50      0.86 o
  -2   2  16       44.34       43.52      1.16 o
  -1   2  16      144.89      151.76      2.27 o
   0   2  16       18.35       13.52      1.02 o
   1   2  16      116.44      118.42      1.68 o
   2   2  16       57.59       51.81      1.21 o
   3   2  16       17.52       17.26      0.85 o
   4   2  16       19.42       22.48      1.51 o
   5   2  16      146.25      146.06      3.03 o
   6   2  16       13.56       23.21      1.84 o
   7   2  16        8.30        7.36      1.73 o
  -8   3  16        6.62        5.46      1.61 o
  -7   3  16       38.42       37.11      1.81 o
  -6   3  16       67.67       65.61      1.57 o
  -5   3  16       10.91       11.54      0.90 o
  -4   3  16       14.43       11.34      0.82 o
  -3   3  16       50.89       47.11      1.35 o
  -2   3  16      282.73      288.98      4.88 o
  -1   3  16       34.08       32.84      1.24 o
   0   3  16       17.67       19.98      0.79 o
   1   3  16       35.54       32.60      1.04 o
   2   3  16       68.82       54.11      2.71 o
   3   3  16        3.56        4.23      1.07 o
   4   3  16      183.57      174.15      4.62 o
   5   3  16        8.10        5.58      1.44 o
   6   3  16       38.98       30.08      2.37 o
  -6   4  16        3.30        3.75      1.52 o
  -5   4  16        1.45        1.42      1.51 o
  -4   4  16       34.22       38.52      1.74 o
  -3   4  16       51.83       59.43      2.43 o
  -2   4  16       19.33       14.41      1.57 o
  -1   4  16        4.47        3.73      1.53 o
   0   4  16      218.22      232.32      9.30 o
   1   4  16       36.56       34.81      1.73 o
   2   4  16      206.03      213.70      7.97 o
   3   4  16       18.35       15.04      1.82 o
   4   4  16        8.69        3.78      1.84 o
 -10   1  17       23.43       25.02      2.63 o
  -9   1  17        0.41        4.79      2.29 o
  -8   1  17        7.47        8.38      1.60 o
  -7   1  17       35.51       28.33      2.25 o
  -6   1  17        0.01        0.00      0.57 o
  -5   1  17       22.65       21.53      1.48 o
  -4   1  17      512.60      541.02      6.23 o
  -3   1  17      360.30      313.24     16.11 o
  -2   1  17        5.61        4.17      0.48 o
  -1   1  17       24.34       24.91      1.60 o
   0   1  17        0.16        1.95      0.57 o
   1   1  17      197.27      199.91      3.26 o
   2   1  17       44.97       42.56      1.33 o
   3   1  17        0.49        1.33      1.15 o
   4   1  17       20.20       21.41      1.43 o
   5   1  17      123.71       98.89      5.82 o
   6   1  17       12.78       11.73      1.95 o
   7   1  17       41.60       42.50      2.32 o
   8   1  17        6.46        7.66      1.93 o
  -9   2  17       98.03      103.43      3.97 o
  -8   2  17       41.70       43.84      1.68 o
  -7   2  17        2.83        4.10      1.18 o
  -6   2  17      286.70      288.07      5.21 o
  -5   2  17       70.20       75.66      1.31 o
  -4   2  17        0.28        0.38      0.69 o
  -3   2  17        0.77        0.81      0.86 o
  -2   2  17      230.68      229.90      3.57 o
  -1   2  17      452.47      461.82      6.30 o
   0   2  17      107.94      110.99      2.35 o
   1   2  17       14.25       14.89      1.16 o
   2   2  17       33.44       28.10      1.26 o
   3   2  17       75.01       65.63      1.64 o
   4   2  17        0.14        1.28      1.01 o
   5   2  17      121.43      110.02      2.63 o
   6   2  17       40.61       34.63      1.92 o
   7   2  17       15.06       17.37      2.00 o
  -8   3  17       75.94       80.67      3.06 o
  -7   3  17       18.51       13.36      1.47 o
  -6   3  17       72.15       73.52      1.88 o
  -5   3  17      190.45      193.07      3.47 o
  -4   3  17       70.39       67.92      2.03 o
  -3   3  17       61.24       67.85      1.92 o
  -2   3  17      280.63      296.20      5.37 o
  -1   3  17        0.32        0.70      0.71 o
   0   3  17       44.41       42.72      1.23 o
   1   3  17       54.95       49.04      1.18 o
   2   3  17        9.97        9.92      0.89 o
   3   3  17      300.28      289.73      7.43 o
   4   3  17      121.76      119.76      3.36 o
   5   3  17        9.31       12.82      1.62 o
   6   3  17        5.03        6.19      2.51 o
  -6   4  17       42.15       49.14      2.05 o
  -5   4  17       20.59       21.61      1.73 o
  -4   4  17       14.63       14.69      1.59 o
  -3   4  17      155.38      165.59      4.91 o
  -2   4  17       14.80       14.22      1.64 o
  -1   4  17       52.43       49.19      2.60 o
   0   4  17      111.73      121.58      5.08 o
   1   4  17       92.22       96.53      3.69 o
   2   4  17       27.45       30.79      1.91 o
   3   4  17       53.26       69.07      2.29 o
   4   4  17        0.95        0.32      1.91 o
 -10   0  18      215.01      235.57      7.16 o
  -9   0  18       83.98       91.53      4.21 o
  -8   0  18       16.95       20.99      4.05 o
  -7   0  18      335.96      333.89     14.27 o
  -6   0  18      224.80      263.00      4.29 o
  -5   0  18      132.89      132.13      2.78 o
  -4   0  18      175.56      170.18      2.82 o
  -3   0  18      684.00      704.91      6.81 o
  -2   0  18        8.47        6.39      1.43 o
  -1   0  18      480.49      417.82      6.70 o
   0   0  18       48.07       44.28      2.06 o
   1   0  18      473.40      457.08      7.33 o
   2   0  18     1022.73      997.56     12.73 o
   3   0  18      213.51      224.85      4.93 o
   4   0  18     1421.90     1509.29     16.83 o
   5   0  18       24.64       19.71      1.72 o
   6   0  18       12.05       15.35      2.45 o
   7   0  18       80.98       89.15      3.45 o
 -10   1  18       51.63       64.78      4.05 o
  -9   1  18        1.96       11.78      2.45 o
  -8   1  18      203.68      216.07      6.31 o
  -7   1  18        0.06        1.76      0.88 o
  -6   1  18       36.84       30.71      1.63 o
  -5   1  18      428.82      439.59      5.93 o
  -4   1  18       12.58       12.62      1.08 o
  -3   1  18       38.10       36.53      1.06 o
  -2   1  18      168.11      160.93      4.21 o
  -1   1  18      773.74      748.19     14.87 o
   0   1  18       54.47       51.59      1.42 o
   1   1  18      378.17      354.72      4.72 o
   2   1  18      348.30      340.26      5.65 o
   3   1  18       41.76       38.23      2.38 o
   4   1  18      254.44      260.12      5.36 o
   5   1  18        1.87        5.28      1.30 o
   6   1  18      171.77      178.04      3.75 o
   7   1  18        5.44        3.98      2.04 o
  -9   2  18       22.09       25.25      2.17 o
  -8   2  18       24.07       26.28      1.76 o
  -7   2  18       33.99       28.25      1.37 o
  -6   2  18       14.03       11.90      1.13 o
  -5   2  18       77.77       78.99      1.42 o
  -4   2  18      195.14      197.23      2.89 o
  -3   2  18      552.80      563.12      8.58 o
  -2   2  18        0.37        0.93      1.02 o
  -1   2  18      164.71      162.25      3.21 o
   0   2  18       73.27       73.55      1.65 o
   1   2  18      154.82      156.62      2.10 o
   2   2  18       18.55       15.63      1.25 o
   3   2  18        0.55        0.76      1.05 o
   4   2  18        0.02        1.27      1.13 o
   5   2  18       90.98       93.70      2.15 o
   6   2  18      190.46      207.15      5.61 o
   7   2  18        1.56        4.25      1.86 o
  -8   3  18       61.66       74.67      4.11 o
  -7   3  18        2.20        0.97      1.67 o
  -6   3  18        1.04        2.49      1.52 o
  -5   3  18        0.56        0.32      1.21 o
  -4   3  18        2.52        1.18      1.02 o
  -3   3  18       63.71       63.43      1.71 o
  -2   3  18        8.43        8.62      0.92 o
  -1   3  18       91.26       91.51      1.50 o
   0   3  18       78.86       76.93      3.19 o
   1   3  18       20.86       21.29      1.17 o
   2   3  18        9.28        8.80      1.41 o
   3   3  18       19.79       19.53      1.55 o
   4   3  18       18.00       19.24      1.65 o
   5   3  18        0.08       -0.01      1.75 o
  -6   4  18       96.47      112.90      3.17 o
  -5   4  18        0.36        0.18      1.62 o
  -4   4  18       34.49       43.18      1.85 o
  -3   4  18        0.54        0.55      1.56 o
  -2   4  18       43.39       41.83      2.33 o
  -1   4  18        1.29        2.57      1.60 o
   0   4  18       40.39       43.79      1.88 o
   1   4  18       35.48       32.51      1.98 o
   2   4  18        0.00        1.23      1.68 o
   3   4  18       33.62       34.43      2.23 o
 -10   1  19        3.76        5.34      2.50 o
  -9   1  19      318.62      332.10      6.27 o
  -8   1  19       26.92       26.11      2.44 o
  -7   1  19      339.22      352.53      7.59 o
  -6   1  19       42.14       36.86      1.75 o
  -5   1  19      239.88      242.93      6.36 o
  -4   1  19       55.25       53.43      2.00 o
  -3   1  19       20.31       18.96      1.02 o
  -2   1  19       60.31       60.19      1.74 o
  -1   1  19      171.45      168.78      3.36 o
   0   1  19     1060.70     1043.65     14.97 o
   1   1  19      123.37      124.79      1.57 o
   2   1  19      762.39      767.32     12.49 o
   3   1  19      247.44      226.11      7.15 o
   4   1  19      130.45      136.82      2.61 o
   5   1  19      161.67      162.63      3.56 o
   6   1  19       40.29       46.55      2.31 o
   7   1  19        3.45       -0.01      2.02 o
  -9   2  19       48.54       49.62      2.46 o
  -8   2  19        0.21        1.18      1.58 o
  -7   2  19       55.44       49.35      1.69 o
  -6   2  19       99.70      100.34      2.55 o
  -5   2  19       25.54       20.64      1.12 o
  -4   2  19        4.73        4.09      0.89 o
  -3   2  19      197.64      202.59      3.58 o
  -2   2  19      405.70      416.40      6.89 o
  -1   2  19       30.99       30.98      1.74 o
   0   2  19      636.65      604.39     12.56 o
   1   2  19       14.68       15.69      1.42 o
   2   2  19       51.29       43.74      1.41 o
   3   2  19       22.75       22.86      1.22 o
   4   2  19       32.56       27.00      1.48 o
   5   2  19      116.21      113.06      2.52 o
   6   2  19       33.93       31.36      2.27 o
  -8   3  19      170.24      186.04      9.44 o
  -7   3  19        0.13       -0.01      2.10 o
  -6   3  19       29.75       34.03      1.90 o
  -5   3  19       40.68       39.39      1.55 o
  -4   3  19       20.92       21.63      1.26 o
  -3   3  19       15.10       15.91      1.16 o
  -2   3  19      530.73      553.47      8.53 o
  -1   3  19       18.54       22.27      1.23 o
   0   3  19       35.58       39.83      1.52 o
   1   3  19       83.83       82.79      3.47 o
   2   3  19      107.65      100.82      3.17 o
   3   3  19       24.40       23.14      1.82 o
   4   3  19        5.56        7.71      1.76 o
   5   3  19       15.51       13.16      1.92 o
  -5   4  19       17.74       18.85      1.80 o
  -4   4  19       61.01       70.18      2.55 o
  -3   4  19       25.14       24.08      1.77 o
  -2   4  19        3.45        2.96      1.58 o
  -1   4  19        2.13        2.63      1.62 o
   0   4  19      145.11      150.44      4.97 o
   1   4  19       18.58       16.46      1.86 o
   2   4  19       26.44       31.48      1.95 o
 -10   0  20        4.89        6.80      3.41 o
  -9   0  20       32.74       27.36      3.50 o
  -8   0  20      155.57      167.82      5.97 o
  -7   0  20      620.19      649.85      8.84 o
  -6   0  20       42.07       46.03      2.48 o
  -5   0  20       33.49       27.39      2.10 o
  -4   0  20      218.91      202.10      4.84 o
  -3   0  20      235.97      218.92      3.19 o
  -2   0  20      368.78      382.98      5.41 o
  -1   0  20      219.06      205.09      7.77 o
   0   0  20       65.85       62.48      2.37 o
   1   0  20      801.10      787.50      5.15 o
   2   0  20     1197.62     1227.93      9.50 o
   3   0  20      812.52      883.68      8.54 o
   4   0  20      587.73      638.68      7.55 o
   5   0  20        2.12        0.86      1.49 o
   6   0  20       57.56       62.34      3.15 o
   7   0  20       51.44       55.71      3.34 o
  -9   1  20       47.39       50.18      2.85 o
  -8   1  20        6.34        6.55      2.22 o
  -7   1  20       55.39       60.08      2.54 o
  -6   1  20      156.10      158.81      3.67 o
  -5   1  20      337.86      341.91      6.26 o
  -4   1  20      246.97      248.10      5.03 o
  -3   1  20       38.28       39.41      1.10 o
  -2   1  20      228.66      194.03      7.28 o
  -1   1  20        7.52        8.91      0.81 o
   0   1  20      188.68      192.99      4.90 o
   1   1  20      536.25      529.42      7.74 o
   2   1  20      424.09      422.00      3.83 o
   3   1  20       98.39       94.38      4.43 o
   4   1  20      187.70      194.59      4.25 o
   5   1  20        5.82        5.24      1.53 o
   6   1  20       19.30       17.97      1.93 o
  -9   2  20       46.36       46.67      3.29 o
  -8   2  20        2.80        3.11      1.71 o
  -7   2  20        7.73        6.78      1.81 o
  -6   2  20        0.95        2.71      1.42 o
  -5   2  20       27.15       22.48      1.58 o
  -4   2  20      145.10      155.18      2.84 o
  -3   2  20       55.23       55.38      1.84 o
  -2   2  20       49.61       53.19      1.72 o
  -1   2  20      213.43      226.59      3.07 o
   0   2  20      305.15      304.99      7.82 o
   1   2  20       41.29       36.71      1.56 o
   2   2  20        7.41        4.01      0.96 o
   3   2  20        2.52        0.73      1.18 o
   4   2  20        4.28        4.65      1.31 o
   5   2  20       28.58       31.76      1.78 o
   6   2  20       15.23       16.80      2.42 o
  -7   3  20       17.56       14.36      2.40 o
  -6   3  20        1.04        0.39      1.85 o
  -5   3  20       11.61        8.34      1.51 o
  -4   3  20      217.39      233.83      5.12 o
  -3   3  20        7.37       11.54      1.56 o
  -2   3  20      225.70      226.57      4.73 o
  -1   3  20       71.34       61.23      3.09 o
   0   3  20      134.77      132.22      5.25 o
   1   3  20        0.59       -0.01      1.65 o
   2   3  20        1.54        1.40      1.66 o
   3   3  20        5.14        4.33      1.67 o
   4   3  20        0.14        0.25      1.69 o
  -4   4  20       95.02      104.09      2.68 o
  -3   4  20       13.87        9.02      1.68 o
  -2   4  20        3.91        0.78      1.58 o
  -1   4  20       18.13       15.97      1.77 o
   0   4  20        0.54        0.66      1.73 o
   1   4  20       17.46       15.42      1.91 o
  -9   1  21       64.28       70.95      3.01 o
  -8   1  21       18.39       20.75      2.40 o
  -7   1  21        0.03        0.65      2.12 o
  -6   1  21       21.49       18.81      2.11 o
  -5   1  21       17.16       18.78      1.97 o
  -4   1  21       91.64       86.53      2.81 o
  -3   1  21        4.22        3.66      0.80 o
  -2   1  21        1.24        0.89      0.58 o
  -1   1  21      647.21      563.53     28.49 o
   0   1  21       68.71       61.06      1.97 o
   1   1  21      113.65      107.24      1.49 o
   2   1  21        6.45       13.06      1.01 o
   3   1  21        3.50        4.43      1.03 o
   4   1  21       21.10       21.68      1.44 o
   5   1  21       15.66       11.93      1.80 o
   6   1  21        9.02        6.97      1.84 o
  -8   2  21        0.06        0.55      1.92 o
  -7   2  21        5.63        6.35      2.04 o
  -6   2  21      181.81      194.81      5.21 o
  -5   2  21       11.79       13.16      1.95 o
  -4   2  21        3.69        4.77      0.97 o
  -3   2  21      509.03      543.16      8.55 o
  -2   2  21       28.15       32.28      1.42 o
  -1   2  21      103.09       87.38      2.82 o
   0   2  21       14.54       18.99      1.56 o
   1   2  21       82.54       88.73      2.08 o
   2   2  21       42.23       36.47      1.87 o
   3   2  21       12.30        8.77      1.45 o
   4   2  21       59.53       55.84      1.94 o
   5   2  21        5.54        3.94      2.23 o
  -7   3  21       17.39       15.59      2.51 o
  -6   3  21        3.07        3.66      1.91 o
  -5   3  21       85.17       90.21      4.14 o
  -4   3  21        2.55        3.38      1.49 o
  -3   3  21      163.52      169.05      5.21 o
  -2   3  21      138.89      146.42      4.03 o
  -1   3  21       45.65       53.71      2.13 o
   0   3  21        3.62        5.14      1.76 o
   1   3  21       22.75       28.17      1.87 o
   2   3  21       38.72       38.11      1.93 o
   3   3  21        0.10        0.03      1.79 o
   4   3  21        5.53        2.88      1.81 o
  -3   4  21        4.16        5.02      1.71 o
  -2   4  21        0.31        2.08      1.62 o
  -1   4  21        3.76        2.88      1.80 o
   0   4  21        1.29       -0.01      1.72 o
  -9   0  22      126.54      140.13      5.00 o
  -8   0  22        0.28       -0.02      3.09 o
  -7   0  22       51.59       54.47      3.60 o
  -6   0  22       22.14       21.91      2.35 o
  -5   0  22       12.43        7.06      2.02 o
  -4   0  22      132.93      114.09      2.79 o
  -3   0  22       95.15       86.58      3.53 o
  -2   0  22      462.26      426.85      7.15 o
  -1   0  22       28.99       29.10      1.28 o
   0   0  22      223.91      233.44      6.35 o
   1   0  22       20.19       21.49      1.84 o
   2   0  22        0.26        0.14      1.64 o
   3   0  22       44.29       43.49      2.95 o
   4   0  22        3.49        4.93      2.81 o
   5   0  22        7.83        5.92      2.51 o
   6   0  22       87.63      107.24      5.37 o
  -9   1  22        1.74        2.48      2.29 o
  -8   1  22        4.10        0.90      2.24 o
  -7   1  22       90.91       97.63      3.43 o
  -6   1  22        2.72        1.52      1.98 o
  -5   1  22      105.70      101.76      2.36 o
  -4   1  22      160.02      184.05      3.12 o
  -3   1  22        8.77        7.70      0.84 o
  -2   1  22      278.43      216.88     13.48 o
  -1   1  22        1.13        4.55      1.01 o
   0   1  22      136.66      113.41      2.25 o
   1   1  22        1.59        2.78      1.02 o
   2   1  22       54.81       59.56      1.59 o
   3   1  22        7.62        8.27      1.32 o
   4   1  22       69.18       72.51      1.93 o
   5   1  22      100.36      110.47      2.51 o
  -8   2  22        0.52       -0.01      1.99 o
  -7   2  22       25.46       24.93      2.36 o
  -6   2  22       24.99       31.03      2.01 o
  -5   2  22       22.84       27.14      2.18 o
  -4   2  22        9.93       11.14      1.17 o
  -3   2  22        0.85        0.57      1.35 o
  -2   2  22       48.82       59.02      2.11 o
  -1   2  22       48.91       47.43      1.78 o
   0   2  22      217.61      196.85      4.48 o
   1   2  22       10.24       11.25      1.63 o
   2   2  22        0.63       -0.01      1.35 o
   3   2  22       36.79       34.84      1.77 o
   4   2  22        2.62        1.19      1.56 o
   5   2  22        0.81        0.81      2.19 o
  -6   3  22        4.41        3.95      2.33 o
  -5   3  22        3.93        2.95      1.87 o
  -4   3  22       31.66       36.86      1.94 o
  -3   3  22        1.17        2.49      1.73 o
  -2   3  22       14.71       13.33      1.65 o
  -1   3  22        3.78        7.26      1.74 o
   0   3  22        0.36        0.18      1.70 o
   1   3  22        1.16        2.05      1.73 o
   2   3  22       35.51       35.39      2.41 o
   3   3  22        1.71       -0.01      1.86 o
  -8   1  23        6.93        5.30      2.31 o
  -7   1  23        3.90        6.49      2.19 o
  -6   1  23      193.01      208.68      4.82 o
  -5   1  23       10.35       11.23      1.71 o
  -4   1  23      107.97       98.77      2.33 o
  -3   1  23      167.86      165.43      2.66 o
  -2   1  23       33.36       19.48      1.51 o
  -1   1  23       26.96       17.65      1.01 o
   0   1  23        4.10        3.07      0.83 o
   1   1  23       92.33       93.90      1.81 o
   2   1  23       25.96       26.27      1.20 o
   3   1  23        0.00        0.06      1.30 o
   4   1  23        2.54        7.08      1.75 o
   5   1  23        9.68       16.15      2.16 o
  -7   2  23        2.71        1.23      2.08 o
  -6   2  23        3.05        6.99      1.80 o
  -5   2  23        1.75        1.75      2.00 o
  -4   2  23      150.71      167.05      2.80 o
  -3   2  23        0.12       -0.01      1.32 o
  -2   2  23       51.10       41.61      1.77 o
  -1   2  23      482.68      489.91      4.89 o
   0   2  23      113.89      106.39      2.33 o
   1   2  23       89.55       80.11      2.16 o
   2   2  23       23.04       19.13      1.53 o
   3   2  23       35.29       35.79      1.82 o
   4   2  23        2.55        2.82      1.91 o
  -5   3  23       22.68       30.20      2.24 o
  -4   3  23        3.80        2.31      1.92 o
  -3   3  23       21.17       21.51      1.91 o
  -2   3  23        5.13        6.42      1.64 o
  -1   3  23       52.44       56.54      2.36 o
   0   3  23       10.26       13.47      2.02 o
   1   3  23      163.61      166.58      3.63 o
   2   3  23       32.14       34.38      2.07 o
  -8   0  24       38.04       38.02      3.86 o
  -7   0  24       25.24       26.83      3.30 o
  -6   0  24       18.98       19.75      3.03 o
  -5   0  24      265.67      272.65      5.30 o
  -4   0  24      395.51      401.05     10.97 o
  -3   0  24       22.64       14.60      2.96 o
  -2   0  24      241.72      224.97      5.70 o
  -1   0  24        0.87       -0.01      1.13 o
   0   0  24        1.87        3.47      1.27 o
   1   0  24      260.67      266.17      7.89 o
   2   0  24      167.29      183.91      4.97 o
   3   0  24       11.97        9.93      2.90 o
   4   0  24      113.49      129.73      4.10 o
   5   0  24       11.47       13.39      2.81 o
  -8   1  24       10.30        9.41      2.58 o
  -7   1  24       10.70        9.53      2.51 o
  -6   1  24        7.98       13.15      2.25 o
  -5   1  24       43.31       50.32      2.44 o
  -4   1  24      146.80      158.26      2.72 o
  -3   1  24      132.35      130.46      2.76 o
  -2   1  24      107.45      111.36      2.97 o
  -1   1  24       11.85       14.44      1.49 o
   0   1  24        7.44        8.49      1.60 o
   1   1  24       24.15       21.10      1.71 o
   2   1  24        3.69        5.45      1.22 o
   3   1  24       34.96       32.26      1.82 o
   4   1  24      131.13      139.79      4.63 o
  -7   2  24       55.44       67.53      2.87 o
  -6   2  24       60.31       60.35      2.70 o
  -5   2  24        1.61        2.02      1.77 o
  -4   2  24        3.37        3.01      1.67 o
  -3   2  24       35.93       38.06      2.07 o
  -2   2  24        0.00        0.50      1.46 o
  -1   2  24        0.01        4.09      1.71 o
   0   2  24       63.67       64.68      2.19 o
   1   2  24        4.67        5.01      1.60 o
   2   2  24       31.74       34.07      1.69 o
   3   2  24       60.15       65.06      2.24 o
  -4   3  24        0.42        3.31      2.36 o
  -3   3  24       61.40       63.75      2.64 o
  -2   3  24       12.70       13.15      2.00 o
  -1   3  24        0.03        0.06      1.98 o
   0   3  24        0.21       -0.01      1.94 o
   1   3  24       11.53       19.50      1.98 o
  -7   1  25       48.18       49.14      2.62 o
  -6   1  25       43.69       44.35      2.50 o
  -5   1  25        0.01        0.56      2.00 o
  -4   1  25        6.96        9.57      1.90 o
  -3   1  25       30.71       32.64      2.07 o
  -2   1  25        0.67        0.88      1.78 o
  -1   1  25       26.47       26.07      1.65 o
   0   1  25       17.93       16.25      1.67 o
   1   1  25       12.11       12.19      1.72 o
   2   1  25       38.38       36.53      1.92 o
   3   1  25        4.17        5.66      1.92 o
   4   1  25        1.30        2.60      1.99 o
  -6   2  25        5.84        6.51      2.22 o
  -5   2  25        0.44        0.07      1.71 o
  -4   2  25        1.01        0.10      1.79 o
  -3   2  25       43.13       55.93      2.30 o
  -2   2  25      126.62      137.42      3.10 o
  -1   2  25       41.09       44.48      2.04 o
   0   2  25        9.36       10.57      1.75 o
   1   2  25        2.39        5.92      1.54 o
   2   2  25        5.26        4.10      1.51 o
  -3   3  25       53.24       61.67      2.77 o
  -2   3  25        0.03       -0.01      2.29 o
  -1   3  25       32.30       32.06      3.27 o
  -7   0  26       62.99       77.00      4.22 o
  -6   0  26       95.38      104.04      4.27 o
  -5   0  26        0.29        1.63      2.91 o
  -4   0  26       40.89       50.80      3.63 o
  -3   0  26      105.44       97.12      5.19 o
  -2   0  26       10.44        5.61      2.88 o
  -1   0  26        0.18        0.79      2.11 o
   0   0  26       16.85       13.09      1.74 o
   1   0  26      120.44      109.44      3.72 o
   2   0  26       10.86       14.47      3.22 o
   3   0  26       39.11       54.21      3.79 o
  -7   1  26        7.23       12.66      2.39 o
  -6   1  26        4.65        8.99      2.17 o
  -5   1  26        6.85        8.49      1.83 o
  -4   1  26       45.75       46.81      2.31 o
  -3   1  26        0.23       -0.01      1.82 o
  -2   1  26       49.41       53.55      2.25 o
  -1   1  26      204.49      214.39      3.26 o
   0   1  26        3.93        4.21      1.64 o
   1   1  26        4.25        4.63      1.42 o
   2   1  26        6.57       10.06      1.69 o
   3   1  26        9.48        8.55      2.02 o
  -5   2  26       63.85       87.56      2.56 o
  -4   2  26        7.59       10.88      1.92 o
  -3   2  26        6.29        4.30      1.80 o
  -2   2  26        7.38        9.52      1.99 o
  -1   2  26        0.04       -0.01      1.84 o
   0   2  26       15.21       14.42      1.82 o
   1   2  26       42.13       45.79      1.87 o
  -6   1  27        2.93        5.05      2.24 o
  -5   1  27       23.13       18.59      2.16 o
  -4   1  27       13.57       19.95      2.08 o
  -3   1  27        0.32       -0.01      1.77 o
  -2   1  27        1.37        4.89      1.82 o
  -1   1  27       29.75       36.87      2.17 o
   0   1  27        0.05       -0.01      1.91 o
   1   1  27       18.77       21.65      1.92 o
   2   1  27       12.74       13.23      2.06 o
  -4   2  27        3.01        4.94      2.32 o
  -3   2  27        0.08       -0.01      1.87 o
  -2   2  27        9.73       14.02      2.21 o
  -1   2  27       25.55       34.08      2.68 o
   0   2  27        2.13        3.30      2.32 o
  -5   0  28       37.66       55.71      4.04 o
  -4   0  28      118.15      131.73      7.14 o
  -3   0  28       34.94       26.03      3.52 o
  -2   0  28       33.92       40.58      2.83 o
  -1   0  28       51.71       68.47      3.06 o
   0   0  28        0.03        0.19      2.19 o
   1   0  28        7.27        4.33      3.73 o
  -5   1  28       20.65       18.67      2.27 o
  -4   1  28        0.01        0.08      1.95 o
  -3   1  28       13.14       12.83      2.02 o
  -2   1  28       30.13       33.33      2.17 o
  -1   1  28       10.12        6.65      1.92 o
   0   1  28       45.80       45.75      2.52 o
   1   1  28       74.17       86.77      2.88 o
  -2   1  29        0.03       -0.01      1.99 o
 
